# Supplementary material for: A Pilot Single Cell Analysis of the Zebrafish Embryo Cellular Responses to Uropathogenic Escherichia coli Infection
Source: Pathog Immun. 2022 Feb 4;7(1):1–18. doi: 10.20411/pai.v7i1.479 (PMC8843076; doi:10.20411/pai.v7i1.479)
Supplement: Supplemental material 4. Complete list of differentially expressed genes in each cluster [file pai-7-1-s04.xlsx]

## Sheet: Sheet1
Integration analysis of the Saline and Upec samples
gene	cluster0:avg_logFC	cluster0:p_val_adj	cluster1:avg_logFC	cluster1:p_val_adj	cluster3:avg_logFC	cluster3:p_val_adj	cluster4:avg_logFC	cluster4:p_val_adj	cluster5:avg_logFC	cluster5:p_val_adj	cluster6:avg_logFC	cluster6:p_val_adj	cluster7:avg_logFC	cluster7:p_val_adj	cluster8:avg_logFC	cluster8:p_val_adj	cluster9:avg_logFC	cluster9:p_val_adj	cluster10:avg_logFC	cluster10:p_val_adj	cluster11:avg_logFC	cluster11:p_val_adj	cluster12:avg_logFC	cluster12:p_val_adj	cluster13:avg_logFC	cluster13:p_val_adj	cluster14:avg_logFC	cluster14:p_val_adj	cluster15:avg_logFC	cluster15:p_val_adj	cluster16:avg_logFC	cluster16:p_val_adj	cluster17:avg_logFC	cluster17:p_val_adj	cluster18:avg_logFC	cluster18:p_val_adj	cluster19:avg_logFC	cluster19:p_val_adj	cluster20:avg_logFC	cluster20:p_val_adj	cluster21:avg_logFC	cluster21:p_val_adj	cluster22:avg_logFC	cluster22:p_val_adj	cluster23:avg_logFC	cluster23:p_val_adj	cluster24:avg_logFC	cluster24:p_val_adj	cluster25:avg_logFC
BX005417.1	1.4	2.34e-33	0.45	1.00e+00	2.05	3.41e-33					-0.36	5.51e-02																			-0.67	1.00e+00					-0.43	1.00e+00					-0.37	1.00e+00					-0.37
metap2b	1.15	1.11e-34	0.58	2.02e-03	0.83	8.35e-14	0.59	2.73e-25	0.56	5.28e-02	0.48	3.11e-13			0.53	1.00e+00	0.52	1.44e-02	0.45	1.00e+00	0.61	3.15e-28	0.79	7.94e-06	0.76	1.78e-11			0.85	1.00e+00			0.71	7.79e-02	0.4	1.00e+00	0.81	1.00e+00											0.62
hbae1.1	0.95	1.34e-74	0.91	2.58e-14	0.98	6.06e-47	1.06	1.77e-21	-2.09	1.07e-16	-1.81	1.55e-25			-1.01	1.19e-12	-1.65	7.33e-21	-1.6	4.20e-08	-0.69	1.65e-15	-1.34	1.00e+00			-1.43	3.61e-19	-2.73	1.00e+00	-0.52	1.00e+00	-2.04	2.91e-12	-2.02	8.51e-01	-3.39	1.12e-10	-3.45	1.00e+00	-4.06	1.00e+00	-1.42	2.57e-08	-1.52	1.00e+00	-2.73	1.00e+00	-3.67
zgc:154164	0.91	1.13e-07	0.54	1.63e-06	1.14	2.00e-02											0.33	1.00e+00			0.36	8.42e-04			0.28	1.00e+00	0.29	1.00e+00
hbae1.3	0.82	1.27e-76	0.51	7.27e-13	0.28	7.77e-13	0.73	1.21e-23	-2.78	1.08e-35	-1.88	7.05e-62	1.31	1.00e+00	-1.56	7.48e-36	-1.99	7.28e-34	-1.55	3.20e-15	-1.24	9.17e-42	-1.98	1.00e+00			-1.38	6.95e-32	-3.15	1.98e-01	-0.86	1.52e-01	-2.93	4.47e-23	-2.44	2.42e-03	-3.78	2.83e-14	-3.94	1.00e+00	-3.49	1.00e+00	-2.05	7.01e-11	-2.38	1.00e+00	-3.48	1.00e+00	-4.93
rpl38	0.79	1.51e-39	0.7	2.28e-05	0.87	8.29e-30	1.04	3.11e-46	1.18	1.65e-46	0.97	2.04e-77	0.83	1.00e+00	1.12	7.41e-60	1.07	2.03e-33	1	2.66e-25	1.28	1.36e-60	1.2	1.22e-13	1.03	6.25e-14	0.92	1.69e-30	0.94	2.06e-03	0.85	1.00e+00	1.31	1.31e-30	1.28	1.40e-10	1.36	3.28e-25	1.37	7.35e-04			0.58	1.00e+00	1.03	1.00e+00	1.56	1.00e+00	1.22
crema	0.78	1.50e-15	0.49	8.25e-01	0.73	1.00e+00	0.27	4.63e-05	1	1.11e-10	1.29	2.49e-63	1.07	1.00e+00			0.81	1.36e-09	0.4	1.00e+00	0.74	1.18e-33	0.79	1.00e+00	0.72	2.73e-01	0.55	1.00e+00							0.83	1.00e+00	0.91	1.00e+00					-0.28	1.00e+00
hbae1.3.1	0.75	2.44e-47	0.43	1.37e-05			0.51	5.15e-10	-2.59	1.65e-26	-1.7	1.74e-40			-1.45	1.43e-28	-2.23	2.91e-32	-1.24	3.80e-11	-0.94	1.32e-22	-2.04	1.51e-08			-1.28	6.64e-24	-2.54	1.00e+00	-1.26	1.00e+00	-2.38	2.32e-21	-2.05	1.79e-01	-3.35	1.08e-16	-3.52	1.00e+00	-4.5	3.84e-02	-1.98	2.35e-07			-3.32	1.00e+00	-3.68
zgc:110425	0.71	4.56e-06	0.37	1.00e+00	0.92	8.84e-11	-0.35	7.71e-01																					0.57	1.00e+00
CR383676.3	0.71	4.77e-18			0.91	2.27e-12			0.8	5.00e-05	0.58	1.00e-20	0.65	1.00e+00	1.24	1.13e-28	0.39	1.00e+00			0.4	2.28e-11	0.49	1.00e+00			0.38	1.00e+00	1.26	4.12e-02					0.72	1.00e+00	0.89	1.00e+00			1.75	7.53e-01	1.26	6.90e-01			0.96	1.00e+00
arrdc3a	0.65	3.50e-13	0.47	3.82e-04	0.9	8.31e-08					0.55	1.56e-19					0.28	1.00e+00	0.27	1.00e+00	0.31	6.97e-08			0.5	1.00e+00	0.38	1.00e+00					0.39	1.00e+00									0.71	1.00e+00
ddx6	0.64	9.14e-02			0.81	1.79e-02																							1.16	3.47e-01
pabpc1b	0.6	2.56e-06			0.7	1.00e+00	0.3	4.43e-08	0.87	3.08e-04	0.58	3.39e-18			1.02	3.44e-06			0.43	2.97e-03			0.43	1.00e+00					1.03	1.00e+00							0.79	1.21e-01
cox7c	0.55	6.68e-07			0.52	1.00e+00	1	7.08e-39	0.69	6.10e-04	0.37	2.49e-08			0.67	7.55e-05	0.81	1.71e-14	0.85	1.87e-13	0.65	1.33e-36	0.69	1.32e-04	0.9	5.82e-07	0.31	1.00e+00	0.64	1.00e+00	-0.66	1.00e+00	0.79	5.30e-06	0.5	6.26e-03	0.71	6.79e-03	1.08	1.00e+00							0.66	1.00e+00	0.98
zgc:153409	0.55	1.00e+00			1.09	2.04e-01	0.29	1.00e+00																					-0.41	1.00e+00																			-0.42
dnajb1b	0.54	1.00e+00	0.57	1.00e+00			0.87	4.34e-16	0.59	1.00e+00	0.6	2.40e-14			-0.42	1.00e+00									1.3	1.00e+00																							0.3
snrpe	0.53	1.66e-05			0.62	3.44e-06	0.48	1.98e-13																	0.42	1.00e+00																							-0.35
ppp1r10	0.52	3.92e-03					0.37	1.29e-03							0.36	1.00e+00	0.48	1.00e+00			0.41	7.26e-09					0.36	1.00e+00							0.64	1.00e+00			-0.57	1.00e+00					0.67	1.00e+00
txnipa	0.52	5.29e-02			0.66	5.76e-04					0.72	1.08e-25	1.03	1.00e+00					0.49	1.00e+00					0.54	1.00e+00			1.11	1.00e+00			0.79	6.45e-02									1.02	1.00e+00
rps29	0.51	9.74e-23	0.58	3.52e-04	0.51	3.42e-07	0.95	4.50e-52	1.15	3.37e-50	0.9	3.25e-84	0.86	1.00e+00	1.04	2.34e-64	1.04	1.03e-31	0.94	5.34e-27	1.18	1.31e-58	1.14	6.77e-18	0.98	3.34e-18	0.73	3.54e-21	0.91	3.84e-05	0.85	1.00e+00	1.2	7.00e-34	1.2	6.56e-10	1.26	5.97e-25	1.35	8.84e-04			0.46	1.00e+00	0.96	1.00e+00	1.36	1.00e+00	1.23
rpl39	0.51	5.57e-29			0.56	2.98e-19	0.55	6.58e-19	0.9	4.81e-41	0.78	5.43e-62			0.69	1.55e-49	0.69	1.26e-11	0.67	1.14e-12	0.87	9.19e-45	0.86	2.16e-13	0.68	2.41e-07	0.3	9.62e-01	0.59	1.00e+00			0.81	1.54e-21	0.98	8.07e-09	1.01	1.12e-22	1.12	4.10e-03					0.67	1.00e+00	1.12	1.00e+00	1.02
lsm8	0.5	4.81e-03			0.61	4.74e-03	0.32	2.56e-06																			-0.27	5.56e-03
nr1d2b	0.5	4.21e-02					0.27	3.12e-02	0.49	1.00e+00			0.34	1.00e+00	0.52	1.00e+00	0.35	1.00e+00									0.45	1.00e+00			0.79	1.00e+00
rpl29	0.49	1.06e-14	0.52	1.00e+00	0.56	7.38e-09	0.99	6.11e-45	1.07	7.28e-45	0.81	3.50e-65	0.96	1.00e+00	0.86	8.82e-49	0.84	3.06e-26	0.95	1.50e-25	1.09	8.62e-60	1.03	8.45e-13	0.91	9.74e-16	0.48	1.53e-08	0.99	2.33e-04	0.78	1.00e+00	1.07	1.22e-24	1.12	1.25e-13	1.29	5.21e-25	1.33	9.51e-04					0.93	1.00e+00	1.3	1.00e+00	1.09
h1-10	0.47	1.00e+00									0.76	1.00e+00							-0.4	1.00e+00			0.62	1.00e+00	0.76	1.00e+00	-0.26	7.87e-02	1.33	1.00e+00					1.02	1.00e+00							0.58	1.00e+00			1.73	1.00e+00
rps21	0.45	1.27e-27	0.39	6.18e-02	0.54	2.39e-24	0.62	6.78e-38	0.94	5.26e-45	0.68	2.05e-65	0.6	1.00e+00	0.9	1.04e-59	0.82	8.36e-24	0.75	4.52e-20	0.97	2.51e-57	0.88	4.06e-16	0.7	2.37e-09	0.67	4.17e-17	0.61	6.57e-03			0.87	8.50e-23	0.94	1.03e-09	0.98	6.63e-22	0.95	3.10e-03	0.55	1.00e+00			0.67	1.00e+00	1.01	1.00e+00	0.91
si:ch211-213a13.1	0.45	3.44e-02			0.39	1.00e+00									-0.35	5.29e-02																																	-0.27
slc29a1b	0.44	2.85e-03	-0.29	9.52e-01	0.54	1.00e+00																															-0.35	1.00e+00					-0.31	1.00e+00					-0.25
hbbe1.1	0.43	7.55e-26	0.65	8.94e-14	0.52	8.48e-20	0.6	1.64e-16	-2.45	8.35e-31	-2.4	4.79e-68	1.08	1.00e+00	-1.67	1.31e-39	-2.43	4.44e-28	-1.47	8.05e-16	-1.17	2.34e-34	-2.6	3.79e-09			-1.77	2.90e-26	-3.22	7.91e-02	-0.93	3.17e-01	-3.08	3.53e-24	-3	1.60e-07	-4.39	2.15e-17	-3.99	4.08e-01	-4.38	5.72e-02	-2.15	9.38e-10	-2.73	1.00e+00	-4.12	1.00e+00	-4.26
si:dkey-95p16.2	0.43	1.80e-03			0.39	1.00e+00	0.46	1.98e-23	0.44	1.00e+00			0.32	1.00e+00	0.51	2.47e-01			0.27	4.70e-01			0.28	1.00e+00	0.28	1.70e-03			0.88	5.21e-01																			0.33
hsp70.1	0.42	1.00e+00	1.05	2.02e-09	0.82	1.57e-06	0.78	1.09e-26	1.27	1.00e+00															1.02	7.00e-01	0.59	1.00e+00											-1.39	1.00e+00			1.75	1.00e+00
h1-0	0.41	1.00e+00			1.17	4.48e-09	-0.29	1.00e+00																																	0.92	1.00e+00
hbbe1.2	0.4	4.77e-30	0.4	5.34e-06			0.56	3.07e-13	-2.62	5.02e-23	-1.91	1.92e-50	1.03	1.00e+00	-1.59	1.41e-31	-2.19	3.33e-26	-1.77	8.53e-16	-1.03	1.57e-23	-2.45	6.24e-09			-1.91	1.81e-33	-2.75	3.69e-01	-1.21	1.00e+00	-2.74	2.84e-18	-2.74	1.40e-09	-3.71	4.19e-17	-3.51	1.00e+00	-4.07	4.71e-01	-2.21	4.11e-09	-1.68	1.00e+00	-3.36	1.00e+00	-4.22
ube2al	0.4	1.00e+00			0.57	1.00e+00			0.26	1.00e+00	0.58	1.54e-22			0.48	1.00e+00	0.36	1.00e+00			0.38	8.20e-10			0.27	1.00e+00	0.31	1.00e+00							0.83	1.00e+00													0.32
atp5f1e	0.39	2.59e-01	0.54	3.33e-04	0.69	1.08e-06	0.88	3.44e-43	0.77	7.81e-08	0.46	1.34e-21			0.54	2.88e-01	0.81	2.88e-14	0.92	8.76e-14	0.83	5.73e-47	0.83	3.60e-08	0.75	1.49e-06			0.84	7.64e-01			1.01	4.26e-19	0.6	1.06e-04	0.74	2.18e-02	1.01	1.00e+00							0.94	1.00e+00	0.86
wnk4b	0.39	1.00e+00
atp5md	0.38	1.80e-02	0.27	1.00e+00	0.76	1.92e-04	0.83	2.31e-34	0.6	4.63e-03							0.61	1.89e-03	0.89	6.71e-08	0.57	1.36e-23	0.68	5.98e-02	0.76	1.14e-02			0.74	1.00e+00	-0.65	1.00e+00	0.84	2.58e-07	0.38	1.00e+00	0.53	1.00e+00	1.05	1.00e+00									0.86
sik1	0.38	2.26e-01							0.42	1.00e+00	0.36	6.94e-04			0.75	2.55e-02			0.37	7.49e-02					0.58	1.00e+00							0.44	1.00e+00															0.89
C25H12orf73	0.38	1.00e+00					0.35	1.18e-16
jun	0.38	1.00e+00			0.81	1.00e+00	-0.26	1.00e+00	-0.25	1.00e+00					-1.03	1.70e-12	-0.49	5.28e-04	-0.38	1.00e+00	-0.53	8.13e-04					-0.46	1.00e+00					-0.41	1.00e+00			-0.54	1.00e+00					0.82	1.00e+00
rps28	0.37	1.66e-07	0.38	1.00e+00			0.72	1.98e-30	0.91	1.18e-33	0.69	9.96e-62	0.66	1.00e+00	0.88	7.57e-57	0.78	3.40e-22	0.74	2.70e-17	0.93	4.13e-57	0.97	1.90e-13	0.74	3.90e-09	0.65	4.52e-18	0.56	5.68e-02			0.94	2.71e-22	0.98	4.16e-09	1.06	2.49e-22	0.95	7.90e-03					0.65	1.00e+00	1.26	1.00e+00	0.96
pip5k1bb	0.37	1.00e+00																																	0.4	1.00e+00									0.76	1.00e+00
bzw1a	0.36	4.00e-01					0.52	2.93e-13	0.62	4.81e-02	0.31	3.79e-06			0.47	1.00e+00	0.39	1.00e+00			0.28	6.67e-05	0.47	1.00e+00	0.45	1.00e+00			0.91	1.00e+00					0.41	1.00e+00	0.49	1.00e+00			-0.66	1.00e+00
lsm7	0.36	1.00e+00			0.55	1.00e+00					-0.34	1.89e-01																							-0.37	1.00e+00					-0.85	1.00e+00
im:7151449	0.36	1.00e+00
atp5mf	0.35	1.00e+00	0.29	1.00e+00	0.47	1.00e+00	0.78	1.57e-34	0.46	1.00e+00					0.46	1.00e+00	0.43	1.37e-01	0.46	5.87e-02	0.39	7.70e-14	0.59	1.31e-02	0.75	1.71e-03							0.52	1.88e-01			0.4	1.00e+00											0.73
b3gnt3.4	0.35	6.55e-04																					0.98	1.26e-03									0.27	1.00e+00
ank1a	0.35	2.47e-01
nr3c1	0.35	1.00e+00											1.01	1.00e+00													-0.31	6.35e-01	0.74	1.00e+00									0.83	1.00e+00
csde1	0.35	1.00e+00					0.49	1.74e-14	0.81	1.59e-07	0.72	2.77e-33	0.77	1.00e+00	0.56	8.99e-01	0.65	4.75e-09	0.45	7.83e-02	0.52	1.23e-20	0.7	2.05e-03	0.68	1.00e+00	0.47	6.93e-01	1.08	1.00e+00			0.8	4.19e-09			1.01	1.87e-05	0.99	1.00e+00	1.1	1.00e+00	1.01	1.00e+00	0.84	1.00e+00			1.05
hprt1l	0.34	9.90e-03
si:ch211-227m13.1	0.34	1.00e+00			0.45	1.00e+00			-0.37	1.93e-02	-0.34	8.24e-05																									-0.28	1.00e+00			-0.7	1.00e+00	-0.41	1.00e+00					-0.6
si:ch1073-153i20.4	0.33	4.65e-03																																	0.3	1.00e+00					0.96	1.00e+00
sf3b6	0.32	1.00e+00			0.74	4.10e-04	0.36	3.06e-12													0.31	6.40e-09			0.5	2.27e-01			0.81	1.00e+00	-0.37	1.00e+00	0.31	1.00e+00
ost4	0.31	1.00e+00					0.68	1.24e-30	0.86	1.04e-14	0.58	8.41e-18	1.49	3.99e-01	0.54	7.72e-01	0.6	5.93e-03	0.42	5.04e-04	0.63	9.58e-29	0.73	3.32e-03	0.58	4.35e-04	0.33	1.00e+00					0.91	3.66e-10	0.57	1.00e+00	1.16	1.07e-05	0.78	1.00e+00							1.14	1.00e+00	1.2
susd1	0.31	1.00e+00																							0.45	1.00e+00
tnrc6b	0.3	7.78e-01							0.32	1.00e+00
snrpg	0.3	1.00e+00			0.37	5.11e-01	0.4	8.41e-08
slc20a1a	0.3	1.00e+00
pnrc2	0.29	2.65e-01			1.02	1.46e-20					0.37	9.38e-09							0.4	6.14e-01	0.33	7.81e-09	0.41	1.00e+00	0.56	1.00e+00					0.78	1.00e+00			0.68	1.41e-01	0.61	1.00e+00			0.97	1.00e+00							-0.29
si:ch211-235e9.6	0.29	7.47e-01					0.71	1.41e-30	0.36	1.00e+00	0.3	2.82e-07	0.67	1.00e+00			0.38	1.00e+00	0.58	3.07e-05	0.31	1.43e-04	0.41	1.00e+00	0.52	2.03e-03			0.46	1.00e+00	-0.39	1.00e+00	0.55	1.66e-01					1.16	1.00e+00									0.8
ndrg2	0.29	1.00e+00																															-0.29	2.69e-01									0.29	1.00e+00
rpl37.1	0.28	6.64e-07					0.39	4.92e-03	0.82	6.71e-37	0.62	3.29e-58			0.8	2.07e-60	0.75	1.23e-28	0.63	2.01e-09	0.89	1.47e-59	0.83	3.41e-12	0.65	3.27e-03	0.54	6.25e-19	0.56	8.87e-03			0.9	4.14e-25	0.83	1.08e-07	0.97	4.45e-21	1.01	8.52e-04					0.54	1.00e+00	1.23	1.00e+00	0.73
ppp2r2ab	0.28	1.00e+00			0.32	1.00e+00
snrpf	0.28	1.00e+00			0.35	1.00e+00	0.49	2.65e-07			-0.33	1.00e+00											0.27	1.00e+00	0.31	1.00e+00	-0.45	9.04e-04			-0.62	1.00e+00
slc12a7a	0.28	1.00e+00
svild	0.27	1.00e+00	0.34	1.00e+00									0.74	1.00e+00	0.38	1.00e+00													0.32	1.00e+00			0.3	1.00e+00
si:ch211-200p22.4	0.27	1.00e+00																																													0.5	1.00e+00
cry3a	0.27	1.00e+00															0.35	1.00e+00																													-0.5	1.00e+00
mibp	0.27	1.00e+00			0.41	1.00e+00					-0.49	5.52e-03															-0.46	5.68e-04					-0.25	1.00e+00			-0.51	1.00e+00			-0.71	1.00e+00	-0.57	1.00e+00
ralgapa2	0.26	1.00e+00																					0.26	1.00e+00																	1.1	1.00e+00	1.14	1.00e+00
ccdc115	0.26	1.00e+00
rps26	0.25	7.29e-04							0.5	5.29e-17	0.41	1.04e-26	0.3	1.00e+00	0.52	3.31e-25	0.4	2.05e-08	0.26	1.00e+00	0.57	2.74e-45	0.51	1.56e-10	0.3	4.08e-02	0.45	1.35e-08					0.4	2.00e-05	0.51	1.47e-07	0.58	5.79e-09	0.57	1.00e+00							0.71	1.00e+00	0.67
nfatc3a	0.25	1.00e+00
rab5ab	-0.25	2.89e-01																			-0.25	3.25e-09							-0.66	1.00e+00			-0.39	1.79e-03									-0.49	3.18e-02	-0.43	1.00e+00
elovl4a	-0.25	4.87e-01																																							-0.54	1.00e+00
ccdc32	-0.25	6.60e-01
psap	-0.25	6.65e-01			-0.26	1.77e-05									-0.26	2.59e-02							-0.37	1.00e+00																							-0.57	1.00e+00
plekhb2	-0.25	7.81e-01
btg3	-0.25	8.51e-01																																							-0.59	1.00e+00
oaz1b	-0.25	1.00e+00			-0.4	5.14e-11					0.35	1.10e-03			0.37	1.00e+00	0.34	1.00e+00							0.42	1.00e+00	0.41	1.00e+00					-0.29	1.68e-01	0.44	3.39e-02
calm1a	-0.25	1.00e+00							-0.49	2.39e-03	-0.28	7.92e-01							-0.3	1.00e+00					-0.26	1.00e+00	-0.25	3.87e-02					-0.3	1.00e+00	-0.44	1.00e+00									-0.92	1.00e+00	-1.16	1.00e+00	-0.36
dynlrb1	-0.26	3.19e-01	-0.29	1.00e+00																											-0.39	1.00e+00			-0.38	1.00e+00
eif2s2	-0.26	1.00e+00	-0.31	1.00e+00																											-0.37	1.00e+00							-0.41	1.00e+00	-0.58	1.00e+00	-0.37	1.00e+00
map1lc3b	-0.26	2.08e-01	-0.34	6.96e-01									-0.62	1.00e+00													-0.29	3.37e-01	-0.71	1.00e+00
zgc:112160	-0.26	2.59e-01			-0.31	5.74e-03			-0.42	8.68e-03	-0.39	9.82e-09			-0.53	1.49e-04							-0.3	1.00e+00			-0.53	3.06e-10	-0.42	1.00e+00			-0.34	5.51e-03			-0.37	6.44e-01					-0.65	1.63e-02					-0.31
myl12.2	-0.26	3.32e-01																											-0.46	1.00e+00			-0.29	2.72e-01							-0.48	1.00e+00	-0.33	7.73e-01					-0.41
junba	-0.26	3.41e-01													-0.68	6.93e-15	-0.31	2.04e-02	-0.35	1.00e+00									-0.68	1.00e+00			-0.43	1.00e+00									-0.7	8.47e-01	-0.97	1.00e+00
nudcd3	-0.26	4.84e-01							-0.26	1.00e+00																					-0.35	1.00e+00									-0.41	1.00e+00			-0.46	1.00e+00
gstr	-0.26	6.78e-01													-0.4	1.14e-03													0.54	1.00e+00							-0.28	1.00e+00
tpm2	-0.26	9.05e-01																																									-0.3	1.00e+00					-0.31
tbca	-0.26	1.00e+00																																			-0.3	1.00e+00
atp5if1a	-0.26	1.00e+00					0.37	3.66e-03	0.39	1.00e+00	-0.33	1.00e+00	-0.56	1.00e+00					0.35	1.00e+00													0.38	1.00e+00
kctd5a	-0.26	1.00e+00															-0.27	3.05e-06					-0.57	5.52e-02					-0.44	1.00e+00			-0.46	1.78e-04			-0.26	1.00e+00	-0.32	1.00e+00			-0.31	1.00e+00	-0.53	1.00e+00
wbp2nl	-0.26	1.00e+00											-1.04	1.00e+00																	-1.14	1.00e+00											-0.31	1.00e+00
ppdpfb	-0.26	1.00e+00					-0.26	1.00e+00	-0.25	1.36e-02									-0.91	3.45e-04									1.39	1.37e-03			0.32	1.00e+00			-0.27	1.00e+00
cfl1l	-0.26	1.00e+00							-0.42	1.01e-01			-0.5	1.00e+00	-0.37	1.38e-01							-0.31	1.00e+00			-0.37	5.08e-02			-0.85	1.00e+00					-0.29	1.00e+00
pomp	-0.26	1.00e+00									-0.39	2.60e-02																	0.54	1.00e+00	-0.7	1.00e+00			-0.47	1.00e+00
mif	-0.26	1.00e+00					0.31	2.82e-03					0.43	1.00e+00									0.36	1.00e+00											-0.34	1.00e+00
atp5f1d	-0.27	1.00e+00	-0.27	1.00e+00																															-0.57	9.52e-01
selenoj	-0.27	5.41e-03	-0.3	1.00e+00	-0.28	1.60e-02	-0.27	1.97e-03			-0.32	1.65e-02													-0.37	2.08e-01									-0.25	1.00e+00	-0.55	1.55e-03			-0.66	1.00e+00
stip1	-0.27	1.00e+00	-0.34	2.11e-01							-0.28	2.71e-01																			-0.64	1.00e+00			-0.4	1.00e+00			-0.64	1.00e+00			-0.27	1.00e+00
aqp1a.1	-0.27	1.00e+00	-0.36	5.51e-02	-0.34	8.42e-03	-0.39	1.93e-04			-0.36	2.84e-04													-0.35	1.00e+00					-0.59	1.00e+00					-0.33	1.00e+00			-0.9	1.00e+00	-0.48	1.00e+00					-0.59
aldh9a1a.1	-0.27	9.72e-01	-0.43	2.94e-02	-0.44	8.77e-08	-0.3	6.54e-06	-0.56	2.14e-06					-0.88	1.29e-16			-0.3	1.00e+00					-0.33	6.14e-01																	-0.45	3.11e-01
guk1a	-0.27	1.00e+00	-0.45	5.31e-03	-0.34	1.07e-05	-0.4	2.38e-10							-0.28	1.00e+00									-0.35	7.46e-01					-0.34	1.00e+00	-0.33	4.54e-02	-0.41	1.90e-01	-0.43	1.00e+00	-0.55	1.00e+00			-0.27	3.40e-01	-0.72	1.00e+00			-0.5
anapc16	-0.27	4.14e-02																									-0.31	8.34e-05
mrpl2	-0.27	9.06e-02							-0.29	1.73e-02									-0.28	3.31e-01											-0.32	1.00e+00			-0.39	1.00e+00
erh	-0.27	9.85e-02							-0.33	4.73e-03	-0.33	2.46e-03															-0.43	5.35e-06			-0.85	1.00e+00	-0.29	7.18e-01
mbd2	-0.27	1.24e-01																											-0.45	1.00e+00	-0.44	1.00e+00	-0.28	2.12e-01
nfkbiab	-0.27	1.89e-01											-0.94	1.00e+00			-0.28	1.00e+00			0.55	4.68e-08					0.67	9.00e-01					-0.79	5.67e-05			-0.47	2.32e-01					-0.45	1.00e+00
blcap	-0.27	1.96e-01																													-0.37	1.00e+00					-0.3	1.00e+00			-0.57	1.00e+00	-0.41	2.26e-01
tspan36	-0.27	2.07e-01							-0.27	1.00e+00			-0.64	1.00e+00																			-0.49	1.67e-04									-0.63	1.00e+00	-1.4	1.00e+00
si:dkey-31e10.1	-0.27	2.27e-01
dhrs1	-0.27	2.87e-01																																									0.26	1.00e+00
ndufb7	-0.27	3.76e-01									-0.3	2.38e-02																			-1.05	1.00e+00			-0.47	1.00e+00
cxcl8a	-0.27	4.49e-01							-0.34	1.00e+00	0.88	1.16e-20			-0.71	1.00e+00			-0.61	1.00e+00					-0.33	1.00e+00							-0.59	1.00e+00			-0.54	4.35e-01					-1.54	1.00e+00
psmd14	-0.27	5.12e-01																																	-0.28	1.00e+00									-0.46	1.00e+00			-0.31
marcksl1b	-0.27	7.22e-01							-0.38	3.77e-01	-0.52	2.18e-03	-0.79	1.00e+00					-0.48	1.00e+00			0.53	1.00e+00			-0.26	9.22e-03			-0.85	1.00e+00	-1.11	1.05e-07			-0.46	1.00e+00					0.39	1.00e+00	0.29	1.00e+00			-0.49
msna	-0.27	9.66e-01					-0.28	1.00e+00	-0.34	3.58e-01	-0.59	8.85e-02	-2.03	2.20e-02					-0.36	1.00e+00			-0.42	1.00e+00			-0.29	3.44e-06			-0.48	1.00e+00			-0.76	1.80e-03	-0.3	1.00e+00					-0.4	1.00e+00	-0.59	1.00e+00			-0.61
hsc70	-0.27	1.00e+00													-0.45	3.91e-03
her9	-0.27	1.00e+00									-0.38	1.00e+00									-0.27	1.00e+00
tmem59	-0.28	3.26e-01	-0.27	1.00e+00	-0.27	1.72e-05											-0.47	1.31e-04			-0.48	7.02e-22											-0.39	8.38e-03	-0.37	9.17e-01	-0.27	1.00e+00							-0.43	1.00e+00
ankrd12	-0.28	6.73e-01	-0.28	1.00e+00							-0.27	9.42e-03					-0.49	9.61e-13					-0.35	1.00e+00			-0.52	4.26e-08					-0.34	1.02e-01			-0.28	1.00e+00	-0.5	1.00e+00
dlst	-0.28	1.15e-01	-0.31	1.00e+00											-0.37	2.08e-02									-0.33	3.67e-01					-0.38	1.00e+00															-0.88	1.00e+00
uri1	-0.28	1.00e+00	-0.32	1.00e+00											-0.28	4.62e-01					-0.29	1.45e-13					-0.28	7.64e-03					-0.35	1.68e-03									-0.33	1.00e+00
rgcc	-0.28	2.77e-01	-0.34	1.00e+00	-0.34	2.28e-03	-0.8	2.65e-11			-0.33	1.00e+00													-0.73	9.58e-04																	-0.5	1.00e+00
tal1	-0.28	5.00e-02	-0.39	4.33e-01			-0.35	4.23e-05																	-0.5	8.59e-03
sdhb	-0.28	1.46e-01									-0.26	1.00e+00																							-0.41	1.00e+00							-0.46	2.26e-01	-0.57	1.00e+00	-1.16	1.00e+00
hnrnpabb	-0.28	2.10e-01																															-0.58	1.75e-03									-0.52	3.95e-01
cldni	-0.28	3.17e-01							-0.59	6.10e-02					-0.42	1.26e-01	-0.42	2.58e-11	-0.33	1.00e+00	-0.33	9.91e-08					-0.5	2.79e-06	-1.57	1.00e+00			-0.28	1.00e+00			-0.49	1.00e+00
ssu72	-0.28	3.68e-01																					-0.32	1.00e+00
TPGS1	-0.28	4.09e-01
maff	-0.28	4.69e-01															0.27	1.00e+00											-1.14	1.00e+00					0.64	1.00e+00							-0.41	1.00e+00
adipor2	-0.28	5.72e-01															0.55	1.57e-04									0.51	1.01e-02
si:dkey-247k7.2	-0.28	6.09e-01							-0.39	5.10e-01	-0.44	1.00e+00			-0.45	1.16e-01	-0.88	1.11e-08			-0.74	1.46e-35	-0.25	1.00e+00			-1.13	1.24e-13			-0.59	1.00e+00	-0.58	1.00e+00	0.33	1.00e+00	-0.28	1.00e+00
atp5fa1	-0.29	1.03e-01	-0.33	1.00e+00							-0.31	7.91e-01									-0.38	1.37e-14					-0.26	1.00e+00							-0.56	1.00e+00									-0.91	1.00e+00			0.45
si:dkey-93h22.7	-0.29	7.58e-01	-0.36	1.00e+00																																													-0.26
ctsd	-0.29	2.29e-02							-0.37	1.77e-02																											-0.28	1.00e+00			-0.39	1.00e+00
hnrnpaba	-0.29	3.22e-02									-0.28	1.00e+00			-0.44	7.22e-05			-0.33	1.00e+00			-0.29	1.00e+00									-0.64	1.43e-07	-0.25	1.00e+00									-0.43	1.00e+00
eif2b2	-0.29	5.65e-02																																	-0.26	1.00e+00							-0.33	1.00e+00
ubl7b	-0.29	9.66e-02			-0.27	9.78e-04															-0.3	1.09e-13									-0.39	1.00e+00					-0.26	1.00e+00					-0.28	1.00e+00
zgc:111983	-0.29	1.81e-01							-0.26	1.00e+00	-0.6	1.30e-02			-0.35	1.00e+00	-0.82	1.62e-11	-0.27	1.00e+00	-0.84	1.26e-32	-0.34	1.00e+00	-0.25	1.00e+00	-0.55	1.97e-04					-0.25	1.00e+00			-0.3	5.00e-01					-0.39	1.00e+00
cnbpa	-0.29	2.41e-01																			-0.26	5.90e-07											-0.37	2.26e-01	-0.39	1.00e+00
znf706	-0.29	2.79e-01																											-0.45	1.00e+00
tcnbb	-0.29	2.82e-01
hsbp1b	-0.29	4.71e-01																					-0.25	1.00e+00			-0.32	5.06e-03											-0.28	1.00e+00	-0.99	1.00e+00			-0.84	1.00e+00
gadd45ba	-0.29	5.32e-01																			-0.4	1.00e+00																	-0.62	1.00e+00			0.86	1.00e+00	-1.07	1.00e+00			-0.55
krtt1c19e	-0.29	5.48e-01															-1.23	3.60e-02			-0.5	1.56e-01											-0.37	1.00e+00			-0.28	1.00e+00					-0.44	1.00e+00					-0.65
ier2b	-0.29	5.79e-01					-0.33	1.88e-01	-0.3	1.00e+00					-0.39	1.22e-02	-0.53	9.41e-05			-0.83	3.52e-22					-0.54	3.38e-03			-0.67	1.00e+00																	-0.46
rpl6	-0.3	5.40e-02	-0.69	1.50e-04	-0.34	8.43e-01	-0.58	2.07e-11							-0.28	2.59e-01									-0.39	1.00e+00															-0.65	1.00e+00	-0.99	3.09e-05
zmat2	-0.3	1.53e-02									-0.3	3.69e-03					-0.29	3.31e-04					-0.34	1.00e+00							-0.69	1.00e+00			-0.41	6.17e-01			-0.5	1.00e+00					-0.42	1.00e+00
pa2g4b	-0.3	4.13e-02																													-0.4	1.00e+00							-0.5	1.00e+00			-0.27	1.00e+00
hnrnpa1b	-0.3	4.33e-02									-0.41	4.43e-03			-0.38	8.48e-04	-0.27	2.13e-02			-0.31	3.19e-06											-0.42	1.02e-02	-0.3	1.00e+00	-0.36	1.00e+00	-0.47	1.00e+00					-0.69	1.00e+00	-0.65	1.00e+00
mdh2	-0.3	8.11e-02							-0.32	1.63e-01			-0.56	1.00e+00	-0.35	8.60e-05					-0.25	3.24e-05	-0.26	1.00e+00					-0.61	1.00e+00			-0.31	1.00e+00	-0.32	1.00e+00	-0.5	7.35e-01					-0.55	1.00e+00	-0.81	1.00e+00	-0.79	1.00e+00
psmb7	-0.3	9.83e-02					0.4	2.10e-10			-0.32	1.00e+00	-0.57	1.00e+00					-0.26	1.00e+00											-0.57	1.00e+00	-0.26	1.00e+00	-0.26	1.00e+00					-0.37	1.00e+00
sh3glb1b	-0.3	1.04e-01																																											-0.67	1.00e+00
apoa2	-0.3	1.29e-01							-0.32	9.66e-01	-0.27	1.58e-04															-0.31	1.44e-05					0.65	1.00e+00
phlda2	-0.3	1.64e-01															-0.32	1.54e-01																									-0.84	1.00e+00
mrpl42	-0.3	1.98e-01							-0.29	4.44e-01					-0.39	1.31e-02
atp2a1	-0.3	4.49e-01													-0.29	5.29e-01																											-0.44	1.00e+00
cacybp	-0.3	8.73e-01													-0.28	1.18e-04													0.53	1.00e+00
zgc:136461	-0.31	2.81e-01	-0.29	1.00e+00	-0.32	4.69e-04			-0.44	2.29e-03	-0.43	1.33e-10			-0.62	1.39e-05							-0.34	1.00e+00			-0.65	5.71e-18	-0.43	1.00e+00	-0.48	1.00e+00	-0.37	7.16e-03	-0.29	1.00e+00	-0.37	7.93e-02			-0.68	1.00e+00	-0.36	1.00e+00					-0.42
gabarapb	-0.31	2.00e-03	-0.3	1.00e+00							-0.43	1.57e-04							-0.31	1.00e+00											-1.15	4.36e-01							-0.61	1.00e+00					-0.43	1.00e+00
oaz1a	-0.31	6.71e-03	-0.3	6.80e-01																							0.38	1.00e+00	-0.63	1.00e+00																	-0.74	1.00e+00
rfxap	-0.31	1.11e-01	-0.3	1.00e+00	-0.38	1.15e-06																					-0.3	1.70e-06									-0.32	1.00e+00											-0.25
zgc:77849	-0.31	5.50e-04	-0.32	7.18e-02	-0.3	2.20e-05	-0.28	4.80e-05	-0.31	1.21e-03			-0.58	1.00e+00	-0.27	1.72e-01			-0.27	1.00e+00									-0.54	1.00e+00	-0.84	1.00e+00									-0.4	1.00e+00					-0.53	1.00e+00
rps24	-0.31	2.26e-09	-0.35	2.22e-02	-0.35	1.44e-07															0.28	8.05e-23									-1.12	1.04e-01					0.36	3.51e-04	0.31	1.00e+00	-0.57	1.00e+00	-0.44	1.00e+00
anp32a	-0.31	4.38e-03	-0.35	1.00e+00					-0.28	1.00e+00	-0.53	2.99e-06			-0.38	3.50e-04											-0.28	1.00e+00			-0.52	1.00e+00	-0.32	5.09e-03	-0.53	8.32e-01	-0.64	7.46e-05	-0.53	1.00e+00							-0.72	1.00e+00	-0.64
purba	-0.31	4.09e-02	-0.41	1.17e-02			-0.26	4.63e-03																	-0.36	4.63e-01													-0.4	1.00e+00									-0.27
clic2	-0.31	6.39e-02	-0.42	2.39e-03					-0.82	2.00e-03					0.29	1.00e+00																			-0.58	1.00e+00	-0.27	1.00e+00			-0.64	1.00e+00							-0.34
tp53inp1	-0.31	5.33e-02	-0.43	6.49e-03	-0.28	8.10e-05	-0.3	1.51e-01					-0.78	1.00e+00																	-0.38	1.00e+00
ak3	-0.31	7.99e-04	-0.57	5.10e-06	-0.3	2.57e-06									-0.27	1.00e+00																					-0.28	1.00e+00					-0.28	1.00e+00
rpl32	-0.31	7.65e-09	-0.58	9.06e-07	-0.58	3.04e-19	-0.45	2.20e-18					-0.34	1.00e+00											-0.28	7.31e-01			-0.45	1.00e+00	-0.7	1.00e+00									-0.65	1.00e+00	-0.6	9.54e-02
slc11a2	-0.31	1.63e-01	-0.7	1.50e-08	-0.81	4.22e-20	-0.41	7.95e-14																	-0.62	1.12e-06					-0.51	1.00e+00									-0.61	1.00e+00	-0.35	1.00e+00
sec61g	-0.31	4.97e-05			0.33	1.00e+00			0.49	7.20e-11	0.52	4.41e-35			0.32	3.11e-07	0.43	2.17e-06			0.65	5.88e-40	0.45	1.00e+00					0.34	1.00e+00	-0.55	1.00e+00	0.33	8.36e-02	0.39	1.00e+00	0.82	5.59e-18	0.62	1.00e+00									0.46
napab	-0.31	1.87e-02																											-0.31	1.00e+00
tpd52l2b	-0.31	2.51e-02					-0.28	2.74e-05	-0.29	5.09e-01															-0.32	3.63e-01			-0.42	1.00e+00	-0.62	1.00e+00					-0.3	1.00e+00			-0.63	1.00e+00	-0.47	9.64e-02					-0.42
mat2b	-0.31	3.99e-02
eno3	-0.31	5.52e-02											-0.9	1.00e+00									-0.29	1.00e+00											-0.4	1.00e+00	-0.55	2.54e-02							-0.56	1.00e+00			0.4
sdhc	-0.31	6.06e-02																															0.39	1.00e+00									-0.31	2.89e-01
rad23b	-0.31	6.75e-02																													-0.49	1.00e+00											-0.4	4.06e-01
fkbp3	-0.31	6.93e-02																																									-0.26	1.00e+00
sec61b	-0.32	5.18e-03	-0.28	1.00e+00							-0.29	8.09e-01	-0.73	1.00e+00	-0.38	1.18e-02							-0.37	1.00e+00			-0.37	6.60e-01			-1.19	1.00e+00	-0.59	1.21e-06	-0.29	1.00e+00	0.42	1.00e+00			-0.26	1.00e+00	-0.45	1.97e-01
tuba8l2	-0.32	1.42e-02	-0.34	1.00e+00	-0.31	1.25e-03	-0.47	6.91e-09	-0.29	1.00e+00					-0.65	2.84e-10									-0.48	5.81e-02	0.45	1.00e+00	-0.61	1.00e+00																	-0.97	1.00e+00
rabgap1l	-0.32	9.24e-03	-0.35	2.31e-01			-0.3	9.06e-05															-0.3	1.00e+00	-0.31	1.00e+00													-0.43	1.00e+00			-0.45	1.00e+00
atp5po	-0.32	7.80e-03	-0.39	1.05e-01	-0.29	3.84e-07			-0.26	1.00e+00	-0.4	3.22e-03			-0.68	7.81e-12			-0.29	4.75e-01	-0.48	1.35e-22			-0.29	1.00e+00	-0.25	1.00e+00			-0.9	1.00e+00			-0.77	8.34e-04	-0.38	3.96e-02									-0.81	1.00e+00
kars1	-0.32	3.84e-02	-0.46	1.22e-01			-0.36	4.19e-02					-0.65	1.00e+00	-0.38	1.00e+00													-0.81	1.00e+00	-0.73	1.00e+00	-0.43	4.90e-02	-0.46	1.00e+00					-0.47	1.00e+00
si:ch211-250g4.3	-0.32	7.89e-06	-0.49	3.13e-03					-0.91	4.62e-01	-1.42	2.46e-08					-0.68	9.25e-08	-0.67	1.00e+00			-0.65	1.00e+00			-0.98	3.67e-06			-1.01	1.00e+00	-0.98	4.85e-01	-0.81	1.00e+00	-1.78	2.42e-04	-1.43	1.00e+00	-1.99	1.00e+00	-1.66	8.44e-03					-1.95
rpl17	-0.32	4.67e-09	-0.65	1.30e-08	-0.51	4.51e-13	-0.37	4.79e-14					-0.59	1.00e+00													-0.34	1.16e-01	-0.53	5.07e-01	-0.82	1.00e+00									-0.51	1.00e+00	-0.65	1.00e+00
rpl31	-0.32	1.21e-08			-0.66	5.05e-21															0.27	5.21e-21									-0.47	1.00e+00			0.29	1.00e+00	0.4	6.19e-04	0.51	1.00e+00			-0.43	1.00e+00			0.26	1.00e+00
ddx21	-0.32	5.59e-04					-0.26	2.80e-01			0.26	2.94e-02					0.29	1.00e+00			0.27	4.20e-05									-0.36	1.00e+00			0.55	1.00e+00					-0.66	1.00e+00	-0.37	1.00e+00
psmd8	-0.32	1.90e-02																			-0.34	6.01e-12	-0.3	1.00e+00			-0.28	5.52e-02			-0.41	1.00e+00			-0.54	1.17e-02			-0.47	1.00e+00	-0.51	1.00e+00
psmb4	-0.32	3.29e-02											-0.46	1.00e+00	-0.29	1.06e-01																			-0.32	1.00e+00					-0.6	1.00e+00
si:ch73-281n10.2	-0.32	2.62e-01									-0.6	1.00e+00					-0.6	3.13e-02									-0.68	9.39e-05			-0.41	1.00e+00	-0.55	1.00e+00	-0.85	1.00e+00
si:dkey-51e6.1	-0.32	5.00e-01																	0.4	1.00e+00									0.46	1.00e+00
mt2	-0.32	1.00e+00			0.94	1.00e+00					-1.2	3.29e-05					-0.83	4.36e-12					0.91	1.00e+00			-1.04	9.25e-03			-1.85	1.00e+00			-0.38	1.00e+00	-0.66	1.00e+00	0.8	1.00e+00
rbm24a	-0.33	5.31e-02	-0.29	1.59e-01																																							-0.26	1.00e+00
anxa11a	-0.33	7.12e-03	-0.3	1.08e-01			-0.35	3.55e-07			-0.27	1.00e+00											-0.37	1.00e+00					-1.12	1.00e+00	-0.29	1.00e+00			-0.33	1.00e+00	-0.28	1.00e+00			-0.43	1.00e+00	-0.36	1.00e+00	-0.52	1.00e+00	-0.9	1.00e+00
ctrl	-0.33	2.90e-02	-0.3	1.00e+00	-0.33	1.08e-04			-0.54	4.90e-06	-0.45	1.86e-13	-0.47	1.00e+00	-0.67	1.35e-07	-0.32	1.51e-16	-0.28	1.00e+00			-0.36	1.00e+00			-0.85	4.59e-24	-0.43	1.00e+00							-0.56	3.08e-03			-0.85	1.00e+00	-0.67	3.15e-02					-0.32
lsm12b	-0.33	6.72e-02	-0.37	2.06e-01			-0.39	8.11e-10					-0.42	1.00e+00	-0.45	2.68e-05			-0.34	3.70e-01			-0.49	2.11e-02	-0.29	6.28e-02					-0.52	1.00e+00					-0.31	6.37e-02			-0.91	1.00e+00
sod1	-0.33	1.17e-05									-0.68	1.32e-10					-0.28	1.00e+00	-0.25	1.00e+00	-0.34	4.83e-08					-0.6	7.11e-07			-0.64	1.00e+00	-0.34	3.00e-01	-0.4	1.00e+00	-0.44	1.00e+00			-0.85	1.00e+00	-0.32	1.00e+00	-0.68	1.00e+00
C8H5orf51	-0.33	8.46e-03																									-0.26	3.69e-01	-0.42	1.00e+00							-0.3	1.00e+00
csnk2b	-0.33	1.61e-02																													-0.6	1.00e+00			-0.3	1.00e+00
krt18a.1	-0.33	6.52e-02					-0.42	4.92e-01	-0.4	8.84e-03			-0.92	1.00e+00			-0.58	3.69e-13	-0.64	1.00e+00							-0.74	4.54e-11			-1.4	1.00e+00	-0.76	1.24e-01	-0.41	1.00e+00	-0.83	1.00e+00					-0.66	1.00e+00					-0.69
mrpl1	-0.33	9.02e-02			0.39	1.00e+00
pinx1	-0.33	3.02e-01																	-0.3	1.00e+00									-0.54	1.00e+00													-0.25	1.00e+00					-0.33
epcam	-0.33	4.00e-01			-0.26	2.47e-02			-0.34	2.35e-01	0.7	4.01e-38			0.68	4.68e-01	0.6	3.73e-18			0.41	8.57e-21	-0.45	1.00e+00			0.71	3.53e-27			0.54	1.00e+00					-0.29	1.00e+00	-0.87	1.00e+00	-1.55	1.00e+00	-0.81	1.00e+00
sat1a.2	-0.34	4.31e-02	-0.25	1.00e+00	-0.5	1.83e-12					0.8	2.17e-44	-0.87	1.00e+00			0.98	7.20e-24			1.15	6.21e-51			0.36	1.00e+00	1.17	2.32e-22					-0.59	3.59e-04									-0.41	1.00e+00
rpl35	-0.34	9.59e-09	-0.31	3.15e-01	-0.39	6.38e-07															0.35	6.43e-26					-0.29	1.47e-01			-0.72	1.00e+00			0.36	2.82e-02	0.34	2.50e-02	0.45	1.00e+00			-0.33	1.00e+00			0.41	1.00e+00	0.27
acadm	-0.34	2.75e-03							-0.32	2.24e-04					-0.29	2.30e-01																			-0.42	1.14e-01
si:ch1073-314i13.4	-0.34	6.18e-03
gapdh	-0.34	1.06e-02							-0.28	4.55e-01	-0.25	7.49e-04			-0.46	4.50e-04											-0.25	2.24e-03															-0.4	1.00e+00					0.7
anxa2a	-0.34	2.03e-02							-0.5	1.64e-01			-1.2	4.55e-01	-0.43	1.12e-02															-1.82	1.00e+00			-0.46	1.00e+00							-0.54	1.00e+00
hmgn2	-0.34	3.35e-02									-1.21	1.38e-07					-0.91	7.46e-06	-0.39	1.00e+00	-0.36	4.95e-06					-1.03	8.03e-12			-0.84	1.00e+00	-1.22	6.98e-05	-0.61	1.00e+00	-0.53	1.00e+00	-0.52	1.00e+00	0.67	1.00e+00							-0.88
fthl30	-0.34	5.19e-02							-0.26	4.88e-01											0.44	1.00e+00							-0.74	1.00e+00							-0.32	1.00e+00					-0.46	1.00e+00			-1.3	1.00e+00
ttn.1	-0.34	2.39e-01							-0.37	8.54e-02	-0.27	9.83e-04			-0.32	2.44e-01											-0.28	1.41e-04									-0.31	1.00e+00					-0.37	1.00e+00
dbi	-0.35	3.29e-02	-0.28	1.00e+00	-0.29	1.91e-04																	0.3	1.00e+00					0.3	1.00e+00	-0.81	1.00e+00			-0.43	1.00e+00					-0.7	1.00e+00					-0.8	1.00e+00
hax1	-0.35	3.97e-02	-0.34	1.00e+00							-0.29	8.56e-03																			-0.58	1.00e+00			-0.37	1.00e+00	-0.37	2.53e-01			-0.46	1.00e+00	-0.53	4.03e-01
ndufb10	-0.35	9.42e-05									-0.37	5.78e-05			-0.26	6.54e-02					-0.26	7.04e-07									-0.52	1.00e+00			-0.43	1.00e+00	-0.33	1.00e+00			-0.72	1.00e+00	-0.32	1.00e+00
tnnc2	-0.35	3.67e-03			-0.25	9.80e-03			-0.29	2.54e-01	-0.31	7.05e-09			-0.44	4.34e-03											-0.33	6.04e-06	-0.39	1.00e+00
uqcrh	-0.35	6.79e-03			-0.27	6.65e-02							-0.53	1.00e+00													-0.29	2.21e-01	-0.38	1.00e+00	-0.74	1.00e+00			-0.3	1.00e+00					-0.93	1.00e+00	-0.35	1.00e+00
adi1	-0.35	1.11e-02											-0.39	1.00e+00					-0.32	1.00e+00											-0.57	1.00e+00					-0.26	1.00e+00					-0.51	6.07e-01
dap1b	-0.35	9.57e-02											1.05	1.00e+00	0.31	1.00e+00																					0.54	1.00e+00											-0.31
krt91	-0.35	1.70e-01							-0.29	1.00e+00	0.8	6.68e-03			-1.22	2.05e-03	-2.02	6.90e-01			-0.49	1.00e+00											0.59	1.39e-02			-1.45	1.00e+00	-0.57	1.00e+00	-0.62	1.00e+00					1.61	1.00e+00
fthl27	-0.36	1.00e+00	0.4	1.00e+00	0.6	1.00e+00	0.37	4.49e-04			0.56	4.24e-17			0.68	7.25e-05	0.98	2.21e-16			0.97	2.06e-37	0.54	1.00e+00			1.03	4.60e-27	-1.1	1.00e+00	0.75	1.00e+00			1.07	1.96e-04	0.67	1.00e+00
FBXO48	-0.36	2.44e-03	-0.32	2.81e-01																																							-0.35	1.00e+00					-0.33
psma1	-0.36	2.86e-02	-0.37	7.10e-01	-0.46	5.78e-09					-0.29	1.00e+00																							-0.28	1.00e+00					-0.6	1.00e+00
cct8	-0.36	1.03e-02	-0.38	2.01e-01	-0.34	2.63e-06			-0.37	3.75e-03					-0.64	2.82e-11															-0.49	1.00e+00			-0.41	1.00e+00	-0.35	1.00e+00			-0.73	1.00e+00
gtpbp4	-0.36	2.89e-05	-0.4	2.39e-01			-0.51	2.31e-09	-0.26	1.00e+00			-0.58	1.00e+00	-0.74	1.50e-14			-0.33	6.35e-02			-0.27	1.00e+00	-0.53	5.24e-04			-0.49	1.00e+00			-0.33	1.38e-01							-0.52	1.00e+00	-0.47	1.00e+00	-0.96	1.00e+00
rpl28	-0.36	1.01e-17	-0.41	3.42e-04			-0.29	3.04e-09																							-0.73	1.00e+00									-0.65	1.00e+00	-0.53	2.51e-01
prdx3	-0.36	1.10e-02	-0.54	6.33e-02	-0.3	1.18e-04									-0.25	2.41e-01									-0.46	5.28e-01					-0.5	1.00e+00			-0.37	1.00e+00	-0.28	6.46e-01					-0.47	1.00e+00			-1	1.00e+00
acta1b	-0.36	6.36e-04							0.28	1.99e-01	-0.27	3.98e-07			-0.44	2.05e-03											-0.47	1.08e-10					-0.32	2.53e-01			-0.31	1.00e+00					-0.28	1.00e+00					-0.34
bysl	-0.36	2.43e-03											-0.4	1.00e+00																	-0.58	1.00e+00											-0.5	1.00e+00
sqstm1	-0.36	5.92e-03																	-0.34	1.00e+00							0.28	1.00e+00			-0.98	1.00e+00							-1.29	1.00e+00			-0.8	1.00e+00
apoa1a	-0.36	3.44e-02													-0.28	1.00e+00
ciapin1	-0.36	2.67e-01																											-0.49	1.00e+00	-0.65	1.00e+00															-0.58	1.00e+00
faxdc2	-0.37	4.07e-03	-0.25	1.00e+00																																							-0.29	1.00e+00
krt17	-0.37	8.92e-03	-0.26	1.00e+00	-0.26	4.15e-03			-0.31	1.00e+00	-0.72	1.27e-04			-0.44	9.36e-04	-0.97	6.35e-03	-0.44	1.00e+00	-0.99	2.23e-38	-0.31	1.00e+00	-0.28	1.00e+00					-1.83	1.00e+00					-0.28	1.00e+00					-0.35	1.00e+00	-0.65	1.00e+00
ISCU	-0.37	2.77e-04	-0.28	1.00e+00							-0.37	1.58e-03			-0.27	4.62e-02	-0.29	6.30e-05													-0.69	1.00e+00					-0.39	2.25e-01	-0.46	1.00e+00									-0.35
clgn	-0.37	1.77e-03	-0.36	9.11e-01			-0.27	4.90e-04																	-0.38	1.00e+00											-0.34	1.00e+00											-0.5
rps27.2	-0.37	7.39e-07																													-0.65	1.00e+00							0.38	1.00e+00									0.32
vdac1	-0.37	6.73e-04							-0.34	4.17e-03					-0.68	3.25e-12																			-0.28	1.00e+00									-0.79	1.00e+00
meaf6	-0.37	9.05e-04									-0.33	1.58e-02															-0.29	6.38e-04									-0.55	2.73e-03	-0.63	1.00e+00					-0.57	1.00e+00			-0.35
gata1a	-0.37	3.02e-03
txndc9	-0.37	4.92e-03			-0.38	2.36e-06	-0.25	1.11e-05							-0.34	3.69e-03													-0.38	1.00e+00			-0.26	6.91e-01	-0.53	2.16e-03					-0.6	1.00e+00
ptmaa	-0.37	7.64e-03											0.91	1.00e+00	0.59	7.20e-01									0.79	1.00e+00	-0.25	1.00e+00			-0.61	1.00e+00	-1.17	2.18e-05	0.42	1.00e+00	-0.26	1.00e+00	-0.62	1.00e+00	1.08	1.00e+00	0.26	1.00e+00
ptmab	-0.37	9.36e-03							0.26	1.00e+00			0.9	1.00e+00			-0.28	1.00e+00					-0.31	1.00e+00			-0.51	1.89e-02	-1.5	2.52e-01			-0.89	5.21e-07	-0.27	1.00e+00					0.66	1.00e+00
tmsb1	-0.37	1.06e-02									0.44	2.93e-19	0.99	5.66e-01	-0.32	1.28e-01	0.3	1.00e+00			0.81	2.80e-17					0.26	1.00e+00			0.82	1.00e+00	0.97	2.92e-06			-0.49	1.00e+00			-1.19	1.00e+00	-0.29	1.00e+00			0.62	1.00e+00	1.2
rwdd1	-0.37	2.81e-02											-0.44	1.00e+00	-0.29	7.54e-01															-0.37	1.00e+00											-0.67	1.09e-01
nupr1a	-0.37	4.91e-02					-0.34	1.00e+00													-0.25	9.26e-03					-0.37	1.00e+00							-0.25	1.00e+00			0.64	1.00e+00							0.66	1.00e+00	-0.58
mterf3	-0.37	8.86e-01																																			-0.34	1.00e+00
lyz	-0.38	3.77e-03			-0.27	8.61e-03			-0.31	3.71e-03					-0.54	1.19e-04							0.44	1.00e+00			-0.44	4.57e-12					-0.27	2.43e-01			-0.43	5.65e-02					-0.4	1.00e+00					-0.26
cfl1	-0.38	3.82e-03									-0.46	1.63e-02	-0.57	1.00e+00			-0.4	4.62e-04	-0.38	1.00e+00							-0.38	6.72e-04	0.93	1.00e+00	-0.4	1.00e+00			-0.35	1.00e+00							-0.43	1.00e+00			-0.7	1.00e+00
psph	-0.38	8.99e-03																																															0.39
ttn.2	-0.38	2.34e-02							-0.35	1.00e+00	-0.31	7.16e-04			-0.28	1.00e+00											-0.42	1.03e-07									-0.34	1.00e+00					-0.34	1.00e+00
chchd10	-0.38	7.79e-01																											0.65	1.00e+00	-0.55	1.00e+00
rps15	-0.39	1.37e-14	-0.42	1.33e-04	-0.44	2.06e-14	-0.32	1.11e-14			-0.28	4.11e-11	-0.5	1.00e+00											-0.29	8.71e-04	-0.55	1.39e-07			-0.86	1.00e+00											-0.58	2.17e-01
h3f3d	-0.39	9.04e-09	-0.43	3.02e-03			-0.29	5.47e-08			-0.26	1.42e-04									-0.28	1.26e-11					-0.38	3.29e-01			-0.33	1.00e+00	-0.77	6.56e-14	-0.3	1.00e+00							-0.27	1.00e+00	-0.41	1.00e+00			-0.37
uros	-0.39	3.71e-03	-0.55	1.52e-04	-0.52	5.42e-11	-0.33	2.51e-05																			-0.25	1.27e-02
rplp1	-0.39	3.81e-20			-0.42	1.83e-12			0.29	3.27e-07					0.3	9.05e-10	0.28	4.25e-06			0.38	7.74e-46	0.37	3.45e-09							-0.38	1.00e+00	0.26	6.51e-01	0.35	9.83e-01	0.53	1.29e-09	0.33	1.00e+00			-0.39	1.00e+00			0.44	1.00e+00	0.37
pin1	-0.39	1.40e-03																																			-0.32	2.16e-02					-0.51	6.03e-02
atp5pd	-0.39	1.56e-03									-0.26	1.00e+00	-0.47	1.00e+00																	-0.71	1.00e+00			-0.59	5.79e-01					-0.87	1.00e+00	-0.38	2.37e-01			-0.82	1.00e+00	0.7
mlf1	-0.39	1.20e-02																	-0.35	1.00e+00																	-0.25	1.00e+00					-0.39	1.00e+00
gstp1	-0.39	7.13e-02							-0.27	1.00e+00	-0.32	1.00e+00	0.64	1.00e+00	-0.34	6.10e-02															-0.77	1.00e+00									-1.15	1.00e+00	-0.47	1.00e+00	-1.68	1.00e+00			0.82
arpc3	-0.4	2.85e-05	-0.26	1.00e+00																			-0.32	1.00e+00			-0.3	1.00e+00			-0.41	1.00e+00											-0.28	1.00e+00	-0.46	1.00e+00
ypel5	-0.4	8.26e-05	-0.32	3.52e-01																																	-0.31	7.62e-01					-0.5	1.86e-01
med19a	-0.4	8.70e-04	-0.39	3.65e-02									-0.54	1.00e+00			-0.34	5.65e-04													-0.85	1.00e+00			-0.33	1.00e+00							-0.71	2.12e-03
rpl14	-0.4	1.01e-18	-0.46	1.50e-06			-0.3	4.57e-11													0.25	3.71e-27									-0.35	1.00e+00			0.28	6.30e-02	0.26	1.00e+00	0.39	1.00e+00	-0.49	1.00e+00	-0.55	2.07e-01			0.46	1.00e+00
pabpc1a	-0.4	1.41e-05	-0.5	1.93e-06	-0.73	2.80e-20							-0.52	1.00e+00																											-1.49	5.66e-01	-0.71	4.79e-04
rnf10	-0.4	6.03e-04	-0.54	1.55e-03	-0.63	5.78e-14																									-0.33	1.00e+00							-0.64	1.00e+00							-0.76	1.00e+00	-0.62
TXN	-0.4	1.29e-04			-0.33	3.78e-05	0.26	8.75e-02									-0.28	2.08e-01			-0.28	9.51e-10																			-0.4	1.00e+00	-0.41	1.00e+00
il10rb	-0.4	7.44e-04																											-0.42	1.00e+00
srsf5a	-0.41	2.31e-05	-0.28	8.49e-02					-0.61	2.42e-12	-0.47	7.70e-10			-0.68	4.77e-12	-0.39	2.11e-04	-0.28	1.00e+00	-0.33	1.01e-07	-0.33	1.00e+00	-0.32	1.00e+00	-0.56	2.29e-05	-0.73	1.00e+00			-0.77	4.81e-13	-0.45	5.55e-01	-0.27	1.00e+00	-0.92	1.00e+00	-0.77	1.00e+00							-0.33
ela3l	-0.41	4.25e-04	-0.29	1.00e+00	-0.38	2.13e-05			-0.54	1.88e-05	-0.5	1.46e-15	-0.42	1.00e+00	-0.68	1.43e-08	-0.32	1.62e-14					-0.34	1.00e+00			-0.7	1.59e-14	-0.46	1.00e+00	-0.49	1.00e+00	-0.4	2.14e-04	-0.26	1.00e+00	-0.63	1.44e-04	-0.46	1.00e+00	-0.85	1.00e+00	-0.55	7.47e-01	-0.49	1.00e+00
rpl24	-0.41	5.50e-15	-0.47	1.18e-05	-0.49	1.40e-14	-0.33	9.86e-12					-0.25	1.00e+00															-0.26	1.00e+00	-1.03	9.25e-02									-0.79	1.00e+00	-0.76	3.43e-05
ap2m1a	-0.41	9.87e-05	-0.6	6.24e-09	-0.66	6.59e-17	-0.33	1.83e-08			-0.3	1.00e+00					-0.42	1.89e-06	-0.29	2.90e-01							-0.4	8.01e-04			-0.44	1.00e+00	-0.43	2.41e-01	-0.55	5.05e-02	-0.46	3.53e-02	-0.75	1.00e+00	-0.47	1.00e+00	-0.63	2.59e-02	-0.7	1.00e+00			-0.73
hikeshi	-0.41	3.11e-05													-0.38	7.46e-03					-0.25	9.45e-05													-0.28	1.00e+00			-0.38	1.00e+00			-0.34	3.40e-01
zgc:162730	-0.41	4.05e-03					-0.35	1.00e+00	-0.34	1.00e+00					-0.3	1.00e+00	-0.53	1.23e-04	-0.68	1.00e+00	-0.49	1.31e-14	-0.97	7.02e-02							-0.33	1.00e+00	-0.79	1.71e-02							-1.1	1.00e+00	-1.43	1.00e+00			-1.4	1.00e+00
fthl28	-0.41	1.00e+00							-0.28	1.00e+00																			-0.52	1.00e+00			0.56	1.00e+00			-0.67	1.00e+00					-0.53	1.00e+00			-1.76	1.00e+00
rpl34	-0.42	9.01e-13	-0.3	6.31e-02	-0.65	3.28e-19															0.33	1.73e-20									-1.4	1.18e-02			0.33	1.00e+00	0.33	8.46e-03	0.54	1.00e+00			-0.59	1.00e+00
naa10	-0.42	2.82e-05							-0.33	2.64e-02					-0.45	4.66e-05			-0.31	1.46e-01									-0.35	1.00e+00	-0.42	1.00e+00					-0.38	1.00e+00					-0.54	2.03e-02	-0.54	1.00e+00
pcbp2	-0.42	4.97e-05																																	-0.29	1.00e+00
s100a10b	-0.42	1.25e-03			-0.26	1.86e-02			0.27	1.00e+00					-0.69	7.86e-04			-0.27	1.00e+00											-1.03	1.00e+00	1.21	1.22e-04			-0.29	1.00e+00					-0.42	1.00e+00
myhz1.1	-0.42	5.14e-02							-0.43	2.09e-01	-0.34	9.81e-06			-0.41	4.76e-02			-0.31	1.00e+00																	-0.39	2.29e-01
zgc:153867	-0.43	5.94e-07	-0.25	1.00e+00									-0.67	1.00e+00					-0.37	1.00e+00											-0.85	1.00e+00					-0.27	1.00e+00
atp1b1a	-0.43	1.99e-07	-0.3	3.78e-02	-0.27	2.46e-02	-0.48	3.92e-12					-0.72	1.00e+00							0.27	3.31e-06									-0.5	1.00e+00									-0.52	1.00e+00	-0.37	7.29e-01
rps14	-0.43	9.70e-20	-0.58	1.02e-07	-0.65	2.05e-24	-0.43	1.01e-16											-0.27	1.00e+00					-0.29	5.82e-03					-0.65	1.00e+00									-0.92	1.00e+00	-0.79	3.42e-04
rps13	-0.43	2.00e-17	-0.61	1.16e-08	-0.38	9.28e-11							-0.39	1.00e+00																	-0.65	1.00e+00									-0.37	1.00e+00	-0.71	3.12e-02			0.26	1.00e+00	0.26
aars1	-0.43	7.79e-05	-0.65	9.26e-06	-0.76	1.37e-17	-0.36	2.54e-05					-0.41	1.00e+00									-0.31	1.00e+00							-0.38	1.00e+00	-0.31	1.45e-02	-0.26	1.00e+00					-0.6	1.00e+00	-0.53	6.03e-02
hspe1	-0.43	7.69e-02					0.31	1.00e+00			-0.46	2.38e-03	-0.75	1.00e+00	-0.27	4.56e-01									0.27	1.00e+00											0.39	1.00e+00											0.91
selenow1	-0.44	2.15e-04	-0.28	1.00e+00																											1.32	4.73e-01
prkab1a	-0.44	2.25e-04	-0.42	6.55e-02																									0.43	1.00e+00							-0.36	7.30e-01			-0.57	1.00e+00							-0.4
marcksl1a	-0.44	1.82e-04			-0.29	1.16e-02							-1.01	7.67e-01	-0.65	1.48e-05	-1.01	1.60e-17	-0.74	1.47e-03							-0.98	4.44e-12			-0.91	1.00e+00	-0.39	4.77e-05	-0.51	1.00e+00			-1.3	1.00e+00	-0.96	1.00e+00							-0.59
txn	-0.44	9.10e-04							-0.35	1.00e+00					-0.51	4.15e-02	0.48	1.00e+00	-0.52	1.00e+00	0.39	1.00e+00											0.75	1.00e+00							-1.18	1.00e+00	-0.92	1.00e+00
dnase1l4.1	-0.44	1.90e-02
si:ch1073-429i10.3	-0.45	4.87e-04	-0.38	9.62e-01			-0.48	1.51e-19			-0.36	5.41e-04			-0.35	1.90e-03							-0.27	1.00e+00									-0.32	4.54e-02	-0.25	1.00e+00	-0.57	1.67e-03			-0.95	1.00e+00
tspo	-0.45	9.67e-13	-0.47	1.86e-05	-0.34	3.25e-05	-0.43	1.98e-05	-0.57	7.96e-02	-0.77	6.90e-12	-0.6	1.00e+00					-0.54	1.45e-03	-0.37	3.11e-10					-0.33	7.38e-02	-0.39	1.00e+00	-1.39	3.42e-01	-0.44	1.00e+00	-0.45	1.00e+00	-0.96	1.11e-05	-1.43	1.00e+00	-1.68	1.00e+00					-1.15	1.00e+00	-0.66
gspt1l	-0.45	1.07e-05																															-0.38	7.49e-03	-0.46	5.76e-01			-0.5	1.00e+00					-0.5	1.00e+00
hyi	-0.45	3.65e-05
aldob	-0.45	1.02e-04							-0.78	4.66e-06					-1.3	6.84e-36	-0.3	1.00e+00	-0.48	9.01e-02	-0.41	4.80e-17											0.3	1.00e+00			-0.57	1.00e+00	-1.2	1.00e+00	-0.97	1.00e+00
atp5if1b	-0.46	4.17e-07	-0.4	1.70e-01	-0.29	6.93e-03									-0.27	1.15e-01																							-0.45	1.00e+00
eif1	-0.46	5.42e-14	-0.43	3.64e-03			-0.3	1.21e-04	-0.26	1.00e+00
ldhba	-0.46	7.46e-05	-0.49	5.71e-03	-0.43	3.05e-08	-0.26	1.00e-01	-0.3	1.22e-02					-0.57	8.06e-10	-0.27	1.00e+00	-0.26	1.00e+00			-0.4	3.93e-01	-0.37	4.78e-01					-0.89	1.00e+00			-0.96	6.32e-05					-0.25	1.00e+00	-0.66	4.18e-04	-1	1.00e+00
rpl30	-0.46	2.54e-26	-0.5	1.16e-06	-0.33	7.13e-06	-0.31	1.87e-08					-0.36	1.00e+00															-0.25	1.00e+00											-0.66	1.00e+00	-0.79	3.77e-04
zgc:92606	-0.46	7.92e-07	-0.58	8.90e-05	-0.4	3.19e-05	-0.57	5.96e-06			-0.37	1.04e-03															-0.44	2.38e-06			-0.51	1.00e+00	-0.31	1.00e+00															-0.55
tubb4b	-0.46	1.23e-04	-0.61	1.40e-02	-0.78	8.97e-12	-0.43	2.14e-04					-0.5	1.00e+00			0.28	1.00e+00	-0.43	1.00e+00	0.31	4.82e-10					0.66	5.35e-04			-0.79	1.00e+00	-0.42	1.00e+00							-0.57	1.00e+00	-0.61	1.00e+00
rpl4	-0.46	2.81e-08	-0.81	9.70e-11	-0.44	1.53e-08	-0.55	2.63e-17					-0.35	1.00e+00	-0.44	2.41e-10			-0.33	9.76e-02			-0.32	3.68e-01	-0.47	1.55e-05	0.43	2.78e-07													-1.04	1.00e+00	-0.58	2.41e-01	-0.6	1.00e+00
mcl1a	-0.46	3.02e-09	-1	1.84e-15	-0.81	7.31e-22	-0.62	4.37e-22											-0.58	1.33e-03													-0.43	1.61e-02					-0.61	1.00e+00	-1.15	1.00e+00
psmb6	-0.47	1.56e-06	-0.25	1.00e+00							-0.32	1.44e-02					-0.26	6.75e-01							0.32	1.00e+00	-0.28	1.00e+00							-0.36	1.00e+00													-0.32
cdkn1bb	-0.47	1.12e-05	-0.49	2.87e-03					-0.33	6.53e-03																					-0.69	1.00e+00	-0.57	8.67e-06					-0.76	1.00e+00	-0.35	1.00e+00							-0.52
rpl5b	-0.47	2.29e-08	-0.6	7.21e-06	-0.7	1.01e-16	-0.51	7.84e-17					-0.71	1.00e+00			0.3	4.48e-01									0.39	7.69e-06									0.32	1.00e+00					-0.34	1.00e+00
eif4a1b	-0.47	1.16e-05	-0.66	1.69e-07	-0.5	9.99e-11	-0.47	1.62e-17	-0.54	2.39e-08					-0.68	2.68e-11					-0.26	1.29e-05	-0.4	1.00e+00									-0.48	8.58e-06	-0.65	1.60e-03	-0.41	1.29e-01					-0.65	1.77e-04	-0.77	1.00e+00			-0.38
rpl27	-0.48	3.64e-17	-0.46	1.48e-04	-0.35	2.24e-04	-0.26	1.34e-04					-0.4	1.00e+00																	-1.09	7.24e-01					0.28	2.70e-01					-0.4	1.00e+00
serf2	-0.48	6.33e-11			-0.29	1.21e-03							-0.47	1.00e+00													-0.37	3.75e-02			-0.45	1.00e+00					0.37	1.00e+00					-0.47	2.47e-02					-0.39
hnrnpa0l.1	-0.49	2.88e-08	-0.29	1.00e+00			-0.27	2.05e-02	-0.27	1.00e+00			-0.56	1.00e+00					-0.43	1.00e+00									-0.74	1.00e+00			-0.9	3.17e-13									-0.74	2.97e-02					-0.33
cct7	-0.49	9.22e-06	-0.32	1.00e+00																			-0.3	1.00e+00							-0.32	1.00e+00	-0.45	2.33e-02	-0.4	1.00e+00			-0.75	1.00e+00	-0.78	1.00e+00	-0.52	3.41e-03	-0.53	1.00e+00	-0.65	1.00e+00
myl12.1	-0.49	5.57e-07	-0.33	3.33e-01	-0.27	9.16e-05													-0.31	2.74e-01	-0.27	4.13e-07									-0.45	1.00e+00			-0.35	1.00e+00	-0.28	1.00e+00			-0.61	1.00e+00	-0.46	3.18e-01					0.61
rps27a	-0.49	6.00e-40	-0.52	7.21e-10			-0.35	1.05e-16			-0.27	9.53e-19	-0.44	1.00e+00											-0.3	1.21e-04					-0.9	7.92e-03									-0.49	1.00e+00	-0.72	2.79e-03
glo1	-0.49	4.94e-06	-0.54	2.11e-05	-0.36	8.86e-08			-0.27	1.68e-02	-0.29	1.00e+00	-1.03	1.00e+00	-0.34	1.87e-02															-0.42	1.00e+00			-0.5	1.00e+00			-0.83	1.00e+00	-0.8	1.00e+00	-0.29	1.00e+00					-0.33
fabp1b.1	-0.49	7.55e-06			-0.26	1.57e-02			-0.45	7.41e-03	-0.33	3.21e-07			-0.39	1.37e-03							-0.26	1.00e+00			-0.43	5.26e-10	-0.4	1.00e+00			-0.46	1.04e-01	-0.27	1.00e+00	-0.3	1.00e+00					-0.46	1.00e+00
anxa1a	-0.49	1.73e-05			-0.29	2.63e-03					0.27	7.84e-05	-1.73	5.28e-01	-0.64	8.18e-11	-0.44	1.00e+00	-0.35	7.52e-01	-0.38	1.60e-14	-0.47	1.00e+00													-0.54	1.66e-01			-1.06	1.00e+00	-0.36	1.00e+00			1.93	1.00e+00
eif4ebp3	-0.5	1.24e-07	-0.25	1.00e+00	-0.32	9.73e-05									-0.36	7.39e-03					-0.46	4.21e-12					-0.46	6.79e-06	-0.43	1.00e+00													-0.27	1.00e+00	-0.53	1.00e+00			-0.43
SERP1	-0.5	9.27e-06	-0.31	1.74e-01									-0.65	1.00e+00	-0.27	6.02e-01							-0.31	1.00e+00							-0.79	1.00e+00													-0.54	1.00e+00
rps12	-0.5	1.85e-22	-0.44	5.13e-04	-0.72	6.84e-29	-0.27	1.08e-07																							-0.91	1.00e+00					0.35	3.12e-02			-0.73	1.00e+00	-0.58	1.00e+00			0.46	1.00e+00
fam53b	-0.5	2.27e-09	-0.65	3.84e-07	-0.44	4.56e-10	-0.56	2.80e-18	-0.28	2.94e-01	-0.37	9.81e-04													-0.34	8.83e-01	-0.37	7.13e-05	-0.43	1.00e+00	-0.77	1.00e+00	-0.4	7.10e-02			-0.47	1.00e+00			-0.6	1.00e+00	-0.4	1.01e-01			-0.63	1.00e+00	-0.53
ctsla	-0.5	4.94e-07			-0.83	1.08e-18							0.65	1.00e+00	0.74	9.05e-09					-0.36	4.91e-05	0.41	1.00e+00													0.46	1.00e+00					-0.4	1.00e+00
ela2	-0.5	1.21e-06			-0.44	2.33e-07			-0.69	3.16e-09	-0.57	6.22e-14	-0.51	1.00e+00	-0.84	3.79e-11	-0.51	7.38e-33	-0.36	6.94e-03			-0.47	3.72e-01	-0.28	1.00e+00	-0.95	1.58e-26	-0.58	1.00e+00	-0.61	1.00e+00	-0.49	1.93e-05	-0.34	1.00e+00	-0.61	1.16e-04	-0.54	1.00e+00			-0.42	1.00e+00	-0.56	1.00e+00			-0.81
fosab	-0.5	6.76e-06									-0.53	1.20e-05	0.67	1.00e+00	-1.11	9.97e-24	-0.86	6.85e-12			-1.26	5.81e-37					-0.99	2.84e-20									-0.27	1.00e+00					-0.52	1.00e+00	-0.54	1.00e+00
mmp13a.1	-0.5	2.41e-04			-0.29	7.78e-03			-0.58	1.50e-03	0.39	1.01e-14	-0.67	1.00e+00	-0.51	7.43e-04	-0.59	5.78e-10	-0.41	6.26e-01			-0.39	1.00e+00	-0.35	1.00e+00	-0.51	1.57e-08	-3.88	9.79e-02	-0.64	1.00e+00	-1.41	4.02e-02	1.01	1.00e+00	-1.32	9.51e-02			-1.25	1.00e+00	-0.76	1.00e+00					-0.93
akt1s1	-0.51	2.35e-06	-0.3	1.00e+00	-0.31	2.30e-05			-0.44	3.38e-04					-0.64	3.75e-10																					-0.52	3.96e-02					-0.31	1.00e+00
prelid3b	-0.51	2.28e-08	-0.31	3.48e-01			-0.36	5.78e-06	-0.26	1.00e+00					-0.33	1.54e-02			-0.29	1.00e+00			-0.32	1.00e+00	-0.39	1.06e-01	0.41	4.56e-01	-0.74	1.00e+00			-0.73	7.34e-10	-0.29	1.00e+00			-0.89	1.00e+00					-1	1.00e+00	-0.77	1.00e+00
cox6b2	-0.51	8.08e-07	-0.34	2.42e-01	-0.76	6.11e-20									-0.28	4.01e-02	-0.28	1.00e+00									-0.61	1.39e-06			-0.87	1.00e+00									-0.69	1.00e+00							-0.33
rpl21	-0.51	3.01e-30	-0.48	3.97e-06	-0.44	4.35e-13	-0.37	1.80e-15					-0.38	1.00e+00											-0.28	8.78e-02			-0.35	1.00e+00	-0.84	1.00e+00									-0.76	1.00e+00	-0.77	3.66e-04
ak2	-0.51	9.06e-09	-0.49	2.43e-04	-0.48	3.11e-10	-0.37	1.64e-08	-0.48	2.98e-06	-0.26	2.07e-01	-0.47	1.00e+00	-0.28	9.78e-01	-0.3	3.22e-02					-0.28	1.00e+00	-0.43	1.26e-02			-0.52	1.00e+00					-0.3	1.00e+00	-0.33	1.00e+00					-0.43	2.88e-02
eif3i	-0.51	3.18e-07	-0.51	4.84e-04	-0.45	2.18e-10	-0.45	5.57e-16	-0.47	1.32e-05					-0.73	1.44e-12			-0.28	1.84e-01			-0.33	1.00e+00							-0.36	1.00e+00			-0.33	1.00e+00	-0.26	1.00e+00					-0.37	3.28e-01	-0.6	1.00e+00	-0.72	1.00e+00
farsa	-0.51	6.34e-07	-0.7	3.43e-07	-0.48	1.90e-09	-0.37	1.36e-05	-0.29	1.83e-01			-0.55	1.00e+00	-0.27	8.67e-01													-0.42	1.00e+00	-0.7	1.00e+00			-0.37	1.00e+00					-0.65	1.00e+00	-0.41	1.00e+00					-0.26
gapdhs	-0.51	1.26e-05	-0.75	2.33e-02	-0.51	5.36e-07	-0.58	1.08e-03					-1.23	1.00e+00	-0.47	2.19e-04	-0.48	5.58e-02	-0.39	1.00e+00			-0.37	1.00e+00							-1.01	1.00e+00			-0.81	3.13e-02
arl6ip1	-0.52	1.15e-07	-0.41	1.46e-03			-0.35	2.65e-03			-0.29	1.00e+00													-0.35	5.23e-02			-0.27	1.00e+00	-0.78	1.00e+00	-0.26	5.53e-01			-0.49	9.88e-03					-0.44	4.36e-01					-0.26
rps27.1	-0.52	7.86e-19	-0.43	4.91e-05	-0.99	4.01e-35							-0.27	1.00e+00													-0.27	1.00e+00			-0.8	1.00e+00							0.35	1.00e+00	-0.47	1.00e+00	-0.57	6.99e-02
ndufb8	-0.52	2.18e-08	-0.45	3.42e-03	-0.39	2.61e-07					-0.43	4.87e-08																			-0.72	1.00e+00			-0.56	6.27e-01					-0.79	1.00e+00
fthl31	-0.52	1.00e+00							-0.34	1.00e+00	-0.36	1.00e+00			-0.26	1.00e+00													-1.26	1.00e+00							-0.44	1.00e+00					-0.44	1.00e+00			-1.06	1.00e+00	-0.49
myl1	-0.53	4.60e-07	-0.29	5.39e-01	-0.35	4.70e-05			-0.43	1.58e-04	-0.33	4.02e-08			-0.67	2.37e-08	-0.46	7.78e-20									-0.54	1.10e-17			-0.41	1.00e+00	-0.35	1.05e-02			-0.38	1.39e-01			-0.56	1.00e+00	-0.68	3.15e-02
rpl12	-0.53	4.58e-24	-0.55	5.96e-10	-0.98	2.12e-37	-0.46	5.80e-28					-0.53	1.00e+00					-0.4	3.24e-03					-0.3	5.69e-03			-0.4	1.00e+00	-0.58	1.00e+00									-0.63	1.00e+00	-0.7	1.66e-01
ppiaa	-0.53	7.79e-07	-1.17	2.74e-15	-1	1.95e-26	-0.96	3.90e-35	-1.13	2.52e-34	-0.59	6.57e-18	-0.89	1.00e+00	-1.09	2.11e-39	-0.96	4.81e-17	-1.21	4.34e-09	-0.84	1.24e-27	-0.92	2.18e-11	-1.18	3.05e-14	-0.7	7.16e-08	-0.65	1.00e+00	-0.42	1.00e+00	-0.3	3.27e-03	-0.96	4.38e-10	-1.19	3.39e-12			-0.89	1.00e+00	-1.25	1.31e-06	-1.23	3.07e-02	-1.48	1.00e+00	-0.71
tmem11	-0.54	1.16e-07	-0.9	2.84e-12	-0.49	1.94e-11	-0.77	3.86e-30	-0.28	7.85e-02			-0.47	1.00e+00					-0.26	1.67e-01	-0.26	1.24e-09			-0.53	4.80e-06									-0.36	7.47e-01			-0.53	1.00e+00			-0.4	1.00e+00	-0.58	1.00e+00
tmod4	-0.54	3.33e-09	-1.05	6.52e-17	-0.77	3.79e-20	-0.47	3.52e-11	-0.28	1.00e+00	-0.32	1.07e-01													-0.46	1.75e-01					-0.69	1.00e+00					-0.5	1.44e-01			-0.81	1.00e+00	-0.65	1.00e+00					-0.92
rpl23a	-0.55	1.72e-22	-0.68	3.18e-08	-0.43	2.09e-09	-0.41	2.48e-12			-0.27	1.48e-09	-0.62	1.00e+00	-0.29	1.23e-08			-0.39	1.22e-02					-0.39	2.16e-05			-0.6	2.56e-01	-0.55	1.00e+00									-0.63	1.00e+00	-0.82	1.25e-03
rpl18	-0.55	1.39e-24	-0.72	1.10e-09	-0.84	9.08e-34	-0.56	4.69e-27					-0.72	1.00e+00	-0.42	1.14e-25	-0.29	4.41e-01	-0.33	4.48e-01					-0.41	1.11e-07	-0.34	3.74e-01	-0.36	1.00e+00	-1.36	1.33e-02	-0.33	4.84e-02	-0.25	1.00e+00					-0.65	1.00e+00	-0.57	1.00e+00	-0.47	1.00e+00	-0.69	1.00e+00
eif3s6ip	-0.56	4.22e-09	-0.5	1.39e-04	-0.4	1.72e-09	-0.38	3.17e-08	-0.41	2.01e-06					-0.56	1.41e-10	-0.28	1.52e-01	-0.48	7.20e-04					-0.38	8.17e-02	-0.3	1.53e-01					-0.4	4.08e-04	-0.46	1.00e+00			-0.32	1.00e+00			-0.56	3.22e-03	-0.46	1.00e+00
mgst3b	-0.56	6.46e-11	-0.52	3.31e-04	-0.28	6.48e-07	-0.34	1.29e-06	-0.38	1.60e-03	-0.43	1.27e-04			-0.43	6.32e-05			-0.27	1.00e+00															-0.29	1.00e+00			-0.43	1.00e+00			-0.35	1.00e+00
eif2s1b	-0.56	1.08e-08	-0.68	8.31e-09	-0.79	9.22e-20	-0.59	1.58e-29	-0.6	8.82e-10	-0.33	1.87e-02			-0.64	2.13e-10	-0.29	6.65e-01	-0.41	2.88e-02					-0.55	4.82e-07	-0.27	7.65e-02	-0.54	1.00e+00	-0.4	1.00e+00	-0.56	4.60e-07							-1.14	1.00e+00	-0.59	9.11e-01	-0.42	1.00e+00	-0.95	1.00e+00	-0.33
tcp1	-0.56	1.46e-10	-0.69	2.97e-08	-0.32	1.45e-06							-0.63	1.00e+00	-0.57	5.15e-08			-0.42	1.73e-03											-0.43	1.00e+00	-0.33	1.14e-01	-0.59	3.04e-01	-0.32	1.00e+00	-0.4	1.00e+00	-0.7	1.00e+00	-0.33	5.13e-01	-0.69	1.00e+00	-0.67	1.00e+00
cnbpb	-0.56	7.10e-12							-0.29	1.91e-02	-0.27	1.00e+00	-0.47	1.00e+00	-0.27	9.17e-01	-0.3	1.76e-01	-0.3	1.00e+00	-0.38	3.90e-14					-0.37	7.95e-04			-0.75	1.00e+00	-0.31	5.68e-01	-0.26	1.00e+00	-0.26	1.00e+00	-0.86	1.00e+00					-0.62	1.00e+00	-0.59	1.00e+00	-0.59
pno1	-0.56	4.32e-08			-0.28	1.51e-03	-0.32	4.85e-03							-0.6	7.06e-10									-0.41	1.49e-01			-0.3	1.00e+00			-0.3	4.10e-02							-0.73	1.00e+00	-0.56	3.33e-02			-0.59	1.00e+00
eif3ha	-0.57	3.14e-10	-0.3	1.00e+00	-0.37	1.21e-06	-0.32	2.44e-06	-0.38	2.33e-04			-0.75	1.00e+00	-0.65	4.05e-12			-0.3	1.00e+00	-0.26	1.32e-05	-0.33	1.00e+00	-0.4	8.22e-02					-0.85	1.00e+00	-0.34	7.09e-02	-0.32	1.00e+00	-0.32	7.90e-02	-0.71	1.00e+00	-0.39	1.00e+00	-0.55	1.76e-02			-0.56	1.00e+00
atp5pb	-0.57	1.81e-10	-0.39	9.93e-03	-0.34	1.92e-04			-0.31	5.34e-02	-0.41	7.80e-08			-0.41	4.43e-05					-0.27	1.43e-09									-0.56	1.00e+00	-0.31	5.75e-01	-0.72	8.61e-04	-0.44	4.00e-02			-0.84	1.00e+00	-0.82	2.08e-04			-1.12	1.00e+00
rpl35a	-0.57	5.03e-29			-0.49	5.49e-14	-0.36	3.28e-12			-0.27	2.16e-12			-0.47	1.25e-20			-0.33	2.85e-02							-0.41	3.98e-07			-0.82	1.00e+00					0.28	1.00e+00			-0.79	1.00e+00	-0.55	1.00e+00
bloc1s6	-0.57	1.60e-10									-0.34	1.00e+00					-0.35	2.24e-04			-0.27	1.76e-04					-0.3	2.11e-01			-0.73	1.00e+00					-0.46	5.89e-02	0.36	1.00e+00			-0.81	3.57e-03					-0.45
fabp2	-0.57	1.08e-07							-0.56	2.46e-05	-0.39	1.07e-10			-0.46	1.47e-04			-0.32	1.00e+00			-0.26	1.00e+00			-0.34	1.36e-05			-0.39	1.00e+00	0.92	1.12e-01	-0.32	1.00e+00	-0.32	3.17e-01	-0.68	1.00e+00
naca	-0.58	3.75e-31	-0.51	2.50e-05	-0.44	3.15e-10	-0.46	1.04e-22					-0.45	1.00e+00					-0.29	1.00e+00					-0.31	2.28e-02			-0.26	1.00e+00	-1.06	1.50e-02									-0.6	1.00e+00	-0.5	4.22e-02	-0.55	1.00e+00
edf1	-0.59	7.87e-16	-0.37	2.18e-01	-0.31	8.20e-03									-0.47	1.98e-06			-0.33	1.52e-01							-0.43	2.34e-03			-1.07	7.26e-01					-0.34	1.00e+00	-0.55	1.00e+00	-0.92	1.00e+00	-0.41	1.00e+00
uba52	-0.59	2.39e-26	-0.52	6.46e-07	-0.65	9.11e-25	-0.38	1.86e-16					-0.25	1.00e+00																									0.33	1.00e+00	-0.75	1.00e+00	-0.57	4.94e-02			0.32	1.00e+00
rps7	-0.59	7.78e-29	-0.56	7.05e-07	-1.01	4.63e-35	-0.36	1.45e-13					-0.32	1.00e+00											-0.28	1.55e-01	-0.32	3.90e-01	-0.31	1.00e+00	-0.77	1.00e+00									-0.75	1.00e+00	-0.86	6.51e-03
lgals2b	-0.59	2.04e-08			-0.34	2.06e-05	-0.44	3.71e-02	-0.42	4.53e-03	-0.54	4.03e-08			-0.49	3.33e-04	-0.33	6.23e-07	-0.52	1.00e+00			-0.48	1.00e+00			-0.59	3.20e-10					1.03	6.25e-06	-0.34	1.00e+00	-0.65	3.41e-03	-0.82	1.00e+00			-0.59	2.11e-01					0.64
ndufa4l	-0.6	1.76e-13	-0.33	1.20e-01	-0.64	3.11e-14					-0.37	3.47e-08															-0.27	2.31e-01			-0.7	1.00e+00			-0.35	1.00e+00					-0.69	1.00e+00			-0.66	1.00e+00
atp5mc3b	-0.6	2.65e-13	-0.46	1.59e-03	-0.34	6.94e-04									-0.34	2.63e-03															-0.43	1.00e+00			-0.45	6.31e-01							-0.62	8.98e-02					0.54
serbp1a	-0.6	1.96e-09	-0.6	1.62e-05	-0.73	7.36e-18	-0.25	5.91e-02							-0.36	1.07e-04			-0.3	1.00e+00													-0.29	1.00e+00					-0.39	1.00e+00			-0.31	1.00e+00
eef1da	-0.61	1.94e-09	-0.31	1.00e+00			-0.47	1.12e-03					-0.56	1.00e+00	-0.45	9.04e-15			-0.47	4.00e-05			-0.34	1.00e+00	-0.43	1.00e+00	0.28	1.00e+00	-0.69	1.00e+00
mt-nd4	-0.61	2.26e-05	-0.4	1.00e+00	-0.33	6.01e-06			-0.4	1.00e+00	-0.84	3.87e-21			-0.4	1.00e+00	-0.47	3.29e-02	-0.27	1.00e+00	-0.58	2.81e-10					-0.49	2.33e-07																	-0.84	1.00e+00			-1.26
ela2l	-0.62	1.54e-09	-0.44	1.12e-02	-0.51	6.56e-09	-0.28	1.54e-06	-0.74	1.45e-09	-0.65	3.35e-20	-0.58	1.00e+00	-0.94	1.26e-13	-0.52	3.48e-25	-0.31	1.80e-02	-0.3	3.21e-24	-0.51	4.47e-01	-0.3	8.02e-02	-1	1.82e-25	-0.64	1.00e+00	-0.75	1.00e+00	-0.6	5.98e-07			-0.78	1.86e-07	-0.77	1.00e+00	-1	1.00e+00	-0.73	1.09e-03	-0.63	1.00e+00			-0.49
rpl11	-0.62	1.57e-37	-0.66	4.00e-10	-0.68	8.12e-28	-0.45	7.63e-24					-0.5	1.00e+00											-0.27	3.42e-03			-0.63	1.23e-02	-0.87	3.21e-01									-1.26	3.21e-01	-0.97	1.59e-06
rps16	-0.62	3.18e-35	-0.69	2.19e-11	-0.59	6.19e-23	-0.72	7.70e-39					-0.41	1.00e+00	-0.36	3.92e-17	-0.31	2.82e-01	-0.31	1.10e-01			-0.27	3.89e-03	-0.44	3.39e-09	-0.53	8.18e-08	-0.48	1.00e+00	-1.44	4.73e-03	-0.26	1.07e-01							-1.04	1.00e+00	-0.95	7.17e-06	-0.56	1.00e+00
cbr1l	-0.62	1.25e-07													-0.28	1.00e+00	-0.27	1.00e+00			-0.28	3.16e-04					-0.36	5.09e-04	-0.41	1.00e+00													-0.32	1.00e+00
cct5	-0.63	2.49e-11	-0.39	1.44e-02	-0.53	3.31e-10	-0.31	9.62e-02	-0.27	2.16e-02	-0.27	6.62e-01			-0.62	6.96e-11	-0.41	1.19e-03	-0.35	1.78e-01			-0.35	1.00e+00	-0.28	1.00e+00			-0.45	1.00e+00	-0.73	1.00e+00	-0.46	1.31e-03	-0.69	8.32e-04	-0.48	1.20e-01					-0.7	1.56e-03	-0.73	1.00e+00	-0.8	1.00e+00
eif3k	-0.63	1.93e-11			-0.3	6.74e-05									-0.58	2.22e-10			-0.27	1.00e+00									-0.58	1.00e+00	-0.83	1.00e+00			-0.38	1.00e+00					-0.81	1.00e+00	-0.38	3.28e-01			-0.77	1.00e+00
ola1	-0.64	1.71e-10	-0.4	8.38e-02	-0.47	3.90e-10	-0.5	4.05e-14	-0.44	4.78e-06	-0.26	2.49e-02			-0.49	2.72e-08	-0.34	1.36e-04	-0.36	9.75e-03	-0.35	6.81e-12	-0.56	2.11e-03	-0.48	6.05e-04			-0.6	1.00e+00	-0.85	1.00e+00	-0.38	2.12e-04	-0.47	3.70e-01	-0.39	1.39e-02			-0.74	1.00e+00	-0.27	1.00e+00			-0.74	1.00e+00
lxn	-0.64	4.67e-09	-0.56	1.00e+00	-0.52	8.06e-09	-0.41	1.06e-04	-0.5	3.46e-05			-0.76	1.00e+00	-0.42	9.79e-01	-0.28	1.00e+00	-0.47	1.00e+00					-0.29	1.00e+00					-0.53	1.00e+00	0.73	1.01e-01									-0.65	5.92e-01					0.68
ckmb	-0.65	1.25e-10	-0.4	1.31e-02	-0.48	1.01e-08			-0.53	1.17e-06	-0.41	1.13e-09	-0.61	1.00e+00	-0.81	1.02e-12	-0.32	1.60e-09	0.34	1.00e+00			-0.44	3.24e-01	-0.32	9.02e-01	-0.53	2.97e-11			-0.64	1.00e+00	-0.47	5.71e-05			-0.52	1.06e-02	-0.57	1.00e+00			-0.76	4.00e-03					-0.43
alas1	-0.65	2.52e-09	-0.48	1.23e-03	-0.42	3.04e-08	-0.36	6.53e-10	-0.31	5.88e-02			-1.75	5.60e-01			0.25	1.00e+00			0.31	6.12e-03	-0.34	1.00e+00			0.62	1.91e-02	-0.72	1.00e+00	-0.97	1.00e+00									-0.92	1.00e+00	-0.4	1.00e+00
rpl10	-0.65	6.75e-44	-0.76	1.18e-14	-0.62	8.23e-29	-0.51	1.10e-29					-0.55	1.00e+00					-0.3	2.65e-01					-0.36	2.79e-06			-0.53	5.29e-01	-0.79	1.00e+00	-0.41	1.00e-05							-0.95	1.00e+00	-0.84	1.91e-04
scpp8	-0.66	2.23e-09	-0.37	5.21e-01	-0.39	7.34e-05	-0.36	4.71e-06	-0.77	1.68e-06	-1.79	3.17e-29	-1.84	3.72e-01	-0.75	4.00e-09	-0.84	3.42e-27	-0.52	1.38e-02	-0.33	7.64e-22			-0.33	1.00e+00	-1.12	5.59e-16	-0.64	1.00e+00	-2.96	1.00e+00			1.11	1.00e+00	-0.77	9.83e-06	-0.48	1.00e+00	-1.59	1.00e+00	-1.41	4.03e-01					-0.77
rps8a	-0.66	1.81e-34	-0.79	1.52e-12	-0.72	3.73e-28	-0.64	2.59e-29	-0.29	1.29e-04	-0.44	2.59e-25	-0.94	2.06e-01	-0.33	1.35e-12	-0.26	1.57e-02	-0.47	3.34e-05			-0.3	3.30e-04	-0.55	2.42e-12			-0.51	8.63e-01	-0.96	5.14e-01	-0.33	1.47e-03							-1.19	1.00e+00	-1.03	1.59e-07	-0.38	1.00e+00
btg1	-0.67	1.21e-11	-0.65	8.75e-06	-0.57	3.66e-12	-0.62	1.27e-17			-0.31	1.96e-03			-0.26	2.51e-01			-0.47	3.60e-01					-0.49	3.22e-03			-0.49	1.00e+00			-0.52	2.10e-02					-1.07	1.00e+00					-0.75	1.00e+00			-0.36
rps5	-0.67	1.68e-40	-0.7	2.48e-09	-0.72	4.39e-29	-0.48	1.02e-21					-0.64	1.00e+00	-0.27	6.72e-11			-0.32	5.82e-03					-0.33	1.08e-03			-0.35	1.00e+00	-0.91	1.00e+00									-1.12	1.00e+00	-0.95	9.51e-06	-0.42	1.00e+00
nme2b.1	-0.67	5.74e-18	-0.7	1.74e-10	-0.99	1.41e-27	-0.37	1.07e-11																					-0.63	1.00e+00													-0.65	4.27e-01					0.57
nop53	-0.68	1.53e-11	-0.39	8.06e-01	-0.35	7.75e-06	-0.33	1.75e-05	-0.35	2.90e-01			-0.59	1.00e+00	-0.58	4.02e-06			-0.41	1.85e-02					-0.32	1.00e+00					-1.02	1.00e+00					-0.29	1.00e+00			-0.75	1.00e+00	-0.43	7.21e-01					-0.74
rps3a	-0.68	9.36e-38	-0.74	2.63e-10	-0.7	3.11e-24	-0.57	1.71e-26	-0.29	9.78e-06			-0.71	1.00e+00	-0.36	3.85e-18			-0.35	1.92e-02			-0.27	5.03e-03	-0.52	3.40e-10			-0.61	4.05e-02	-0.36	1.00e+00	-0.38	1.07e-04	-0.26	1.00e+00					-0.76	1.00e+00	-0.79	3.25e-03
rps4x	-0.68	3.49e-30	-0.84	1.33e-12	-0.95	7.92e-33	-0.76	9.81e-39	-0.47	1.45e-17			-0.84	1.00e+00	-0.46	2.00e-28			-0.43	5.82e-03			-0.34	5.67e-06	-0.56	2.58e-12	0.28	7.18e-04	-0.71	5.97e-03	-0.91	1.00e+00	-0.34	3.22e-03	-0.38	1.00e+00					-1.29	9.04e-01	-0.97	8.81e-04	-0.51	1.00e+00
lmo2	-0.68	9.46e-16	-0.86	3.24e-11	-0.43	3.24e-09	-0.74	1.29e-29	-0.28	1.00e+00	-0.39	1.93e-05													-0.49	1.56e-04	-0.27	1.14e-03			-0.71	1.00e+00	-0.3	1.00e+00			-0.47	1.00e+00			-0.75	1.00e+00	-0.57	1.00e+00					-0.66
eef1b2	-0.68	1.07e-34	-0.9	8.38e-15	-0.63	1.04e-19	-0.75	1.31e-41	-0.32	8.27e-06			-0.72	1.00e+00					-0.31	5.43e-02					-0.52	2.40e-09			-0.5	1.00e+00	-0.89	1.00e+00	-0.3	4.02e-02					-0.34	1.00e+00	-1.18	1.00e+00	-1.07	1.59e-06	-0.48	1.00e+00
ubb	-0.68	1.29e-11			-0.25	1.36e-03																					0.39	1.03e-02	-0.58	1.00e+00											-0.7	1.00e+00
rps11	-0.69	2.29e-36	-0.6	2.70e-09	-0.79	2.17e-35	-0.47	1.49e-24					-0.3	1.00e+00			-0.26	7.06e-01	-0.39	5.91e-03					-0.35	1.21e-06	-0.4	2.10e-03	-0.62	8.03e-03	-1.92	9.62e-05	-0.35	2.56e-05							-0.71	1.00e+00	-0.79	2.21e-03	-0.49	1.00e+00
tpt1	-0.69	4.60e-45	-0.89	1.04e-19	-0.64	4.07e-27	-0.99	1.21e-55	-0.43	1.71e-20			-0.66	1.00e+00	-0.49	1.18e-22			-0.43	4.94e-07	-0.26	7.74e-21	-0.48	1.42e-08	-0.53	3.81e-11			-0.6	5.82e-02	-0.39	1.00e+00					-0.43	1.38e-08	-0.34	1.00e+00	-1.08	6.20e-01	-1.23	1.10e-09	-0.65	1.00e+00	-0.55	1.00e+00
ppiab	-0.69	1.55e-11			-0.32	1.25e-04											-0.46	3.75e-08	-0.36	1.00e+00	-0.52	1.21e-27					-0.44	2.60e-01															-0.29	1.00e+00					0.32
cox4i1	-0.7	4.67e-17	-0.61	4.31e-08	-0.4	2.34e-06					-0.34	2.86e-06			-0.41	5.25e-05											-0.44	9.80e-03			-0.68	1.00e+00	-0.39	1.48e-03	-0.41	1.00e+00							-0.74	2.04e-04	-0.69	1.00e+00
gpx1a	-0.71	5.99e-11	-0.46	1.00e+00	-0.73	4.92e-14	-0.26	1.00e+00			-0.35	4.47e-02					-0.27	1.53e-07									-0.25	5.43e-02					-0.77	1.26e-04			-0.69	5.85e-04	-0.55	1.00e+00	-0.72	1.00e+00	-0.4	1.00e+00
cct6a	-0.71	2.32e-15	-0.53	1.02e-04	-0.67	4.01e-16	-0.59	6.87e-24	-0.59	5.93e-10					-0.77	1.30e-18	-0.42	9.18e-06	-0.43	6.40e-04			-0.44	2.63e-02	-0.47	7.39e-05					-0.35	1.00e+00	-0.41	7.40e-05	-0.28	1.00e+00	-0.64	8.43e-07			-0.79	1.00e+00	-0.94	3.90e-08	-0.73	1.00e+00	-0.58	1.00e+00
rpl18a	-0.71	5.06e-41	-0.79	4.33e-14	-0.84	5.52e-37	-0.88	8.01e-47	-0.35	1.11e-09	-0.35	8.13e-12	-0.79	1.00e+00	-0.47	2.23e-33	-0.26	1.00e+00	-0.47	3.22e-06			-0.53	2.81e-10	-0.62	1.11e-12			-0.7	1.39e-02	-1.04	3.45e-02	-0.4	1.57e-06	-0.27	1.00e+00					-1.06	1.00e+00	-1	1.63e-06
creg1	-0.72	1.04e-31	-0.39	1.64e-02			-0.6	3.13e-18	-0.61	5.63e-02	-1.21	1.86e-05			-0.26	1.00e+00	-0.68	2.19e-07	-0.74	1.28e-03			-0.34	1.00e+00	-0.64	6.43e-06	-0.76	3.46e-04			-1.46	1.00e+00	-0.85	1.11e-01			-1.55	1.98e-04			-1.6	1.00e+00	-1.03	4.65e-03					-1.72
eif3c	-0.72	9.15e-15	-0.48	2.30e-03	-0.49	1.26e-09	-0.38	7.21e-10	-0.51	2.00e-07	-0.33	1.10e-03			-0.79	1.50e-14			-0.41	3.41e-02			-0.25	1.00e+00	-0.57	9.02e-06					-0.3	1.00e+00	-0.42	5.79e-06	-0.26	1.00e+00	-0.54	2.44e-03	-0.53	1.00e+00	-0.96	1.00e+00	-0.74	1.86e-03					-0.34
prss59.1	-0.72	1.34e-11	-0.52	3.08e-03	-0.64	7.12e-12	-0.4	9.25e-13	-0.84	1.32e-12	-0.77	4.45e-28	-0.72	1.00e+00	-1.13	7.92e-17	-0.77	2.82e-28	-0.48	9.24e-06	-0.41	2.57e-33	-0.69	9.01e-03	-0.43	2.23e-03	-1.14	5.79e-27	-0.83	1.00e+00	-0.81	1.00e+00	-0.69	3.31e-08	-0.48	1.00e+00	-1.02	3.09e-09	-0.81	1.00e+00	-1.23	1.00e+00	-1.09	1.20e-06	-0.69	1.00e+00			-0.86
zgc:56095	-0.72	2.86e-27	-0.61	2.20e-10	-0.78	9.62e-27	-0.51	1.73e-16	-0.69	2.93e-03	-0.9	2.62e-08					-0.61	1.13e-07	-0.42	1.00e+00			-0.48	1.00e+00	-0.63	4.94e-04	-0.57	5.51e-08	-0.96	1.00e+00	-1.54	1.00e+00	-1.01	6.20e-07	-0.48	1.00e+00	-1.34	1.40e-05			-1.54	1.00e+00	-1.45	4.98e-04	-0.54	1.00e+00			-1.21
rpsa	-0.72	5.36e-63	-0.67	2.58e-16	-0.29	4.11e-04	-0.54	1.17e-37	-0.28	4.57e-06	-0.29	9.83e-08	-0.43	1.00e+00					-0.37	9.61e-02					-0.43	3.24e-13			-0.57	4.60e-03	-0.42	1.00e+00	-0.34	1.48e-03			-0.39	4.39e-04	-0.31	1.00e+00	-1.44	1.50e-01	-1.48	2.00e-11	-0.33	1.00e+00	-0.57	1.00e+00
rps10	-0.72	1.73e-48	-0.69	8.92e-10	-0.61	9.31e-26	-0.46	1.43e-19					-0.62	1.00e+00					-0.3	3.92e-01					-0.38	5.65e-07			-0.39	1.00e+00	-0.62	1.00e+00									-1.34	1.62e-01	-0.84	2.43e-04
mt-nd2	-0.73	1.95e-07	-0.47	1.00e+00	-0.34	5.66e-05			-0.36	1.00e+00	-1.02	3.59e-27	-0.71	1.00e+00	-0.63	1.43e-04	-0.28	1.00e+00			-0.4	3.65e-04	-0.6	1.75e-01			-0.5	2.17e-08			0.78	1.00e+00	-0.53	1.62e-03	-0.29	1.00e+00							-0.26	1.00e+00	-0.57	1.00e+00	-0.72	1.00e+00	-1.08
eif3d	-0.73	1.17e-16	-0.51	1.69e-04	-0.25	5.51e-04	-0.46	4.18e-19	-0.54	1.56e-10	-0.28	9.54e-03	-0.69	1.00e+00	-0.7	1.35e-12			-0.41	2.13e-04			-0.45	5.99e-02	-0.54	4.43e-08			-0.37	1.00e+00			-0.4	8.83e-03	-0.52	2.88e-02	-0.61	3.98e-05			-0.76	1.00e+00	-0.35	1.00e+00	-0.59	1.00e+00			-0.39
rpl13a	-0.73	1.10e-45	-0.73	9.56e-12	-0.45	2.57e-14	-0.57	1.04e-25			-0.31	1.22e-16	-0.55	1.00e+00					-0.37	1.04e-03					-0.45	3.86e-09			-0.44	1.00e+00	-1.28	2.12e-03	-0.28	3.51e-02	-0.28	1.00e+00					-1.06	5.75e-01	-1.02	1.15e-07	-0.54	1.00e+00
mt-co1	-0.73	1.30e-09									-0.48	5.04e-08									-0.26	1.00e+00			0.34	1.00e+00					0.92	3.34e-02			0.33	1.00e+00													-0.79
rps3	-0.74	1.29e-36	-0.93	4.64e-17	-0.72	1.67e-26	-0.77	3.08e-45	-0.46	4.34e-14	-0.33	7.33e-14	-0.8	7.01e-01	-0.61	1.88e-32	-0.32	7.31e-03	-0.48	2.07e-07	-0.32	4.08e-22	-0.49	4.41e-10	-0.67	2.54e-16			-0.71	2.15e-02	-1.03	1.80e-01	-0.26	1.15e-01	-0.46	3.90e-01	-0.39	3.51e-05			-1.06	1.00e+00	-1.08	2.04e-06	-0.65	1.00e+00
cct3	-0.75	6.04e-15	-0.36	5.29e-01			-0.27	8.74e-02			-0.43	2.11e-03			-0.45	1.82e-05			-0.33	9.24e-04			-0.39	1.00e+00							-0.66	1.00e+00	-0.32	5.52e-02	-0.71	2.83e-04	-0.41	1.63e-02			-0.53	1.00e+00	-0.59	7.75e-03	-1	1.00e+00
eif3ea	-0.75	9.23e-17	-0.81	5.48e-13	-0.8	5.57e-21	-0.68	2.94e-35	-0.46	9.42e-08			-0.28	1.00e+00	-0.52	2.64e-09			-0.34	9.23e-01	-0.32	6.33e-11	-0.51	1.75e-03	-0.53	9.56e-07			-0.5	1.00e+00			-0.37	1.94e-02	-0.34	1.00e+00	-0.57	3.62e-04	-0.82	1.00e+00	-0.71	1.00e+00	-0.57	1.23e-02	-0.6	1.00e+00
nsa2	-0.76	2.79e-31	-0.41	1.81e-02	-0.41	5.81e-06	-0.52	1.76e-22					-0.67	1.00e+00	-0.26	3.63e-02			-0.29	1.00e+00					-0.29	1.00e+00			-0.37	1.00e+00											-0.52	1.00e+00	-0.73	9.49e-04	-0.75	1.00e+00	0.67	1.00e+00
atp5f1b	-0.76	3.89e-17	-0.44	3.15e-02	-0.47	1.31e-08					-0.55	6.42e-11	-0.55	1.00e+00	-0.36	1.77e-04			-0.3	1.00e+00	-0.6	1.36e-32	-0.31	1.00e+00	-0.31	1.00e+00							-0.29	3.38e-01	-1.11	2.22e-06	-0.51	2.15e-02			-0.8	1.00e+00	-0.57	1.06e-02			-1.12	1.00e+00
rpl9	-0.76	6.63e-39	-0.74	4.22e-12	-0.92	1.29e-35	-0.56	3.15e-28			-0.28	1.26e-13	-0.54	1.00e+00	-0.36	6.50e-19			-0.29	6.35e-01			-0.25	4.95e-02	-0.33	8.98e-04			-0.26	1.00e+00	-0.41	1.00e+00									-0.56	1.00e+00	-1.1	2.69e-07	-0.39	1.00e+00
rpl10a	-0.76	5.23e-37	-0.94	2.96e-14	-0.97	1.00e-34	-0.72	1.28e-33	-0.34	4.88e-07			-0.88	1.00e+00	-0.31	1.49e-13			-0.56	3.89e-06			-0.31	3.42e-03	-0.55	2.31e-08			-0.39	1.00e+00	-0.77	1.00e+00	-0.37	3.89e-03	-0.3	1.00e+00					-1.03	1.00e+00	-0.84	5.26e-03	-0.58	1.00e+00
mylpfb	-0.77	4.03e-14	-0.4	8.59e-03	-0.41	1.62e-08	-0.25	7.99e-08	-0.75	4.70e-12	-0.66	2.86e-25	-0.57	1.00e+00	-0.87	6.80e-14	-0.61	5.49e-39					-0.48	8.99e-02			-0.78	5.53e-20	-0.58	1.00e+00			-0.5	1.28e-06			-0.62	3.37e-06					-0.73	1.13e-03	-0.63	1.00e+00			-0.67
pfn1	-0.77	5.01e-15	-0.41	1.00e+00	-0.44	7.83e-09			-0.71	6.29e-05					-0.32	5.64e-03	-0.62	1.87e-09	-0.6	1.17e-06	-0.61	3.56e-24	-0.45	1.00e+00			-0.49	6.58e-05					-1.58	1.00e+00			-0.78	1.07e-04	-0.69	1.00e+00			-1.13	4.91e-06	-0.9	1.00e+00
tuba8l4	-0.77	1.76e-27			-0.28	1.00e+00			-0.34	2.68e-02									-0.4	1.00e+00			-0.31	1.00e+00									-0.62	1.83e-05	-0.59	1.00e+00	-0.49	1.50e-01	-0.76	1.00e+00	-0.71	1.00e+00							-0.64
BX936337.1	-0.78	3.23e-20	-0.35	1.00e+00	-0.35	1.26e-05	-0.43	5.34e-12	-0.32	1.16e-03	-0.48	7.99e-09	-0.35	1.00e+00	-0.35	5.80e-03							-0.29	1.00e+00							-1.23	3.81e-01	-0.45	5.81e-02	-0.48	1.00e+00	-0.53	1.00e+00			-0.83	1.00e+00	-0.5	1.44e-03			-0.87	1.00e+00	-0.5
eif3f	-0.78	4.15e-25	-0.64	3.10e-08	-0.57	1.26e-11	-0.54	9.09e-27	-0.32	5.97e-03	-0.26	6.12e-03	-0.5	1.00e+00	-0.48	1.43e-09	-0.26	9.34e-01	-0.47	3.01e-05					-0.41	4.43e-05			-0.47	1.00e+00	-1.51	1.47e-02	-0.28	9.44e-01							-0.4	1.00e+00	-0.67	5.13e-02	-0.52	1.00e+00
rpl19	-0.78	5.79e-50	-0.72	4.05e-14	-0.83	5.65e-38	-0.6	1.19e-35											-0.26	2.39e-02					-0.32	3.62e-03			-0.49	9.23e-01	-1.06	3.30e-02									-1.02	1.00e+00	-0.68	7.74e-03
rps6	-0.78	2.33e-32	-1.03	1.22e-17	-1.25	5.90e-41	-0.78	7.68e-43	-0.52	1.78e-15	-0.34	5.87e-07	-1.03	7.04e-01	-0.72	3.79e-39	-0.34	1.84e-04	-0.58	4.19e-06	-0.32	1.17e-24	-0.49	3.63e-09	-0.72	2.05e-17			-0.93	9.57e-04	-0.88	4.85e-01	-0.53	4.76e-08	-0.53	1.46e-03	-0.47	4.61e-05			-0.88	1.00e+00	-1.18	1.85e-06	-0.57	1.00e+00
ran	-0.79	2.02e-18	-0.47	1.07e-01															-0.35	8.66e-01							-0.28	1.00e+00			-0.68	1.00e+00	-0.41	6.73e-02	-0.28	1.00e+00			-0.26	1.00e+00	-0.39	1.00e+00	-0.65	6.93e-03
pvalb4	-0.81	2.37e-14	-0.34	6.11e-01	-0.41	9.92e-08			-0.68	1.27e-09	-0.45	1.52e-16			-0.64	1.46e-10	-0.39	1.28e-19	0.41	1.00e+00			-0.36	4.52e-01			-0.43	2.67e-08	-0.6	1.00e+00			-0.4	6.17e-06			-0.54	4.96e-05	-0.73	1.00e+00	-0.7	1.00e+00	-0.66	8.55e-03	-0.6	1.00e+00			-0.62
eif3g	-0.81	1.68e-19	-0.62	2.14e-08	-0.56	9.67e-11			-0.31	6.44e-02					-0.68	4.69e-13			-0.41	5.09e-01					-0.31	6.31e-01											-0.44	1.32e-01	-0.48	1.00e+00	-1.31	1.00e+00	-0.53	3.98e-01					-0.33
rsl24d1	-0.81	1.78e-32	-0.68	2.31e-09	-0.66	1.78e-15	-0.8	1.63e-34	-0.26	2.90e-02			-0.91	1.00e+00	-0.54	2.24e-19			-0.5	2.09e-04			-0.3	1.00e+00	-0.5	3.82e-04			-0.56	1.00e+00			-0.41	2.57e-02			-0.34	1.38e-01							-0.58	1.00e+00
rps9	-0.81	4.56e-42	-0.7	6.30e-09	-0.94	1.28e-33	-0.67	2.19e-26			-0.29	2.09e-08	-0.85	6.74e-01					-0.47	2.47e-03					-0.4	9.82e-04					-1.27	1.17e-02	-0.27	6.19e-01	-0.3	1.00e+00					-0.7	1.00e+00	-0.97	1.35e-06	-0.41	1.00e+00
rpl13	-0.81	2.50e-46	-0.84	2.03e-12	-1.03	1.12e-42	-0.57	1.59e-27	-0.3	2.45e-06	-0.31	5.04e-12	-0.67	1.00e+00	-0.3	4.10e-19			-0.43	7.00e-04					-0.49	1.17e-10			-0.5	3.64e-01	-0.51	1.00e+00	-0.3	1.11e-02							-1.01	1.00e+00	-1.04	3.12e-07	-0.51	1.00e+00
tmsb4x	-0.82	1.44e-17	-0.36	2.51e-02	-0.29	5.41e-07	0.46	1.00e+00	0.63	3.98e-14	0.93	1.41e-54	1.15	1.00e+00	0.64	2.15e-13			-0.38	3.85e-01	-0.51	1.00e+00	0.47	1.00e+00	1.08	1.00e+00	-0.8	9.46e-06	1.21	2.94e-01			0.31	1.00e+00	0.81	6.05e-02	0.5	3.27e-04	0.39	1.00e+00	0.91	1.00e+00	0.45	1.00e+00	0.65	1.00e+00			0.79
eif3ba	-0.82	2.18e-22	-0.66	3.62e-10	-0.65	2.96e-15	-0.77	1.12e-38	-0.57	1.80e-10	-0.37	2.06e-04			-0.49	3.59e-07	-0.26	6.29e-01	-0.53	1.37e-05	-0.32	1.75e-07	-0.65	8.21e-06	-0.63	1.22e-09			-0.31	1.00e+00	-0.83	1.00e+00	-0.66	3.80e-10	-0.82	9.57e-06	-0.42	3.32e-02			-1.26	1.00e+00	-0.87	3.55e-05	-0.54	1.00e+00	-0.82	1.00e+00	-0.52
cct4	-0.83	3.54e-19	-0.3	9.39e-01											-0.46	3.15e-06											0.29	1.00e+00							-0.34	1.00e+00					-1.23	1.00e+00	-0.71	2.15e-03	-0.49	1.00e+00
rpl5a	-0.83	3.45e-33	-0.95	1.43e-16	-0.85	5.67e-27	-0.77	7.30e-44	-0.32	2.91e-04			-0.71	1.00e+00	-0.45	2.01e-13			-0.27	1.00e+00			-0.39	6.01e-05	-0.55	4.67e-10	0.44	3.51e-07	-0.34	1.00e+00			-0.42	3.77e-05	-0.38	1.00e+00					-1.02	1.00e+00	-1.04	5.48e-05
rack1	-0.83	1.13e-39	-0.96	1.49e-17	-1.14	2.41e-41	-0.83	1.36e-49	-0.52	5.88e-20	-0.3	3.71e-04	-0.63	1.00e+00	-0.57	8.49e-35	-0.3	4.69e-03	-0.6	3.43e-08	-0.27	1.87e-19	-0.38	3.31e-07	-0.68	1.51e-14			-0.58	2.30e-01	-0.68	1.00e+00	-0.43	1.55e-06	-0.41	2.44e-02	-0.37	2.45e-02	-0.46	1.00e+00	-0.94	1.00e+00	-1.25	1.80e-08	-0.7	1.00e+00
rps18	-0.83	7.97e-32	-1.04	9.03e-15	-0.78	1.40e-22	-0.94	2.59e-41	-0.44	1.19e-08	-0.42	4.35e-19	-0.7	1.00e+00	-0.7	9.14e-29			-0.48	1.17e-06			-0.73	5.09e-10	-0.73	6.44e-12			-0.83	1.25e-01	-0.42	1.00e+00	-0.44	6.20e-06	-0.4	1.00e+00	-0.26	1.00e+00			-0.84	1.00e+00	-1.15	1.05e-06	-0.89	1.00e+00	-0.71	1.00e+00	-0.36
cct2.1	-0.85	4.90e-20	-0.54	1.29e-06	-0.65	2.22e-14	-0.31	8.38e-07	-0.44	9.86e-06	-0.29	2.90e-06	-0.58	1.00e+00	-0.63	2.78e-10			-0.29	1.00e+00			-0.34	1.00e+00	-0.28	2.74e-02							-0.42	1.01e-02	-0.75	5.45e-04	-0.58	4.76e-06			-0.88	1.00e+00	-0.78	3.05e-05	-0.7	1.00e+00	-0.72	1.00e+00
rpl7	-0.85	1.28e-51	-0.8	1.04e-13	-0.9	5.93e-37	-0.54	5.37e-27					-0.56	1.00e+00	-0.32	4.80e-16			-0.37	7.46e-03					-0.43	2.16e-08			-0.62	4.05e-02	-1	7.91e-01	-0.32	1.00e-02							-1.21	1.27e-01	-0.98	1.43e-05	-0.42	1.00e+00	-0.5	1.00e+00
si:ch211-103n10.5	-0.87	1.00e+00			-1.24	8.15e-07																																					-0.49	1.00e+00					-1.1
mt-nd1	-0.88	3.36e-10	-0.32	1.00e+00	-0.38	2.30e-04			-0.29	1.00e+00	-0.85	4.77e-17			-0.32	1.00e+00															0.98	1.00e+00																	-1.33
eef2b	-0.88	1.26e-37	-0.84	5.43e-14	-0.84	2.34e-24	-0.64	7.75e-33	-0.25	1.77e-02			-0.91	5.49e-01	-0.57	5.78e-19			-0.64	6.68e-03			-0.49	1.45e-05	-0.51	4.90e-12	0.54	2.66e-13	-0.8	1.86e-01							-0.29	1.71e-01			-0.71	1.00e+00	-0.68	1.86e-02	-0.7	1.00e+00
romo1	-0.89	4.62e-39	-0.49	1.40e-04	-0.59	5.53e-12	-0.28	2.44e-05	-0.4	2.92e-06			-0.56	1.00e+00	-0.46	2.59e-07															-0.73	1.00e+00					-0.36	1.00e+00	-0.37	1.00e+00	-0.67	1.00e+00	-0.32	1.00e+00	-0.66	1.00e+00
rps2	-0.89	5.08e-57	-0.8	2.35e-14	-0.79	7.24e-34	-0.63	1.13e-34	-0.39	9.50e-12			-0.45	1.00e+00	-0.46	2.10e-31			-0.44	1.05e-05			-0.34	8.27e-08	-0.53	1.04e-10			-0.43	1.00e+00	-0.88	2.91e-01	-0.43	1.46e-07	-0.33	5.46e-02					-1.25	4.39e-01	-1.28	1.21e-10	-0.45	1.00e+00	-0.52	1.00e+00
rps17	-0.9	1.23e-25	-0.64	9.75e-09	-1.03	5.20e-30	-0.62	2.25e-30	-0.29	1.11e-02	-0.39	2.39e-14	-0.49	1.00e+00	-0.68	1.58e-17	-0.25	1.00e+00	-0.37	8.71e-04			-0.51	1.59e-06	-0.37	5.46e-03	-0.33	4.02e-01													-0.71	1.00e+00	-1.13	2.35e-06
actb1	-0.91	2.60e-22	-0.35	1.00e+00			-0.52	1.32e-12	-0.39	1.00e+00			-0.85	1.00e+00					-0.68	3.01e-04			-0.32	1.00e+00											-0.55	5.11e-01	-0.44	1.00e+00	-0.42	1.00e+00	-0.95	1.00e+00							0.77
nme2b.2	-0.91	1.98e-17	-0.4	2.76e-02	-0.52	1.64e-10			-0.42	7.78e-06	-0.55	3.89e-19	-0.53	1.00e+00	-0.86	5.35e-12	-0.33	8.79e-16					-0.39	1.00e+00	-0.3	3.07e-01	-0.56	5.84e-18	-0.63	1.00e+00	-0.57	1.00e+00	-1.32	4.21e-09			-0.4	1.62e-02	-0.55	1.00e+00	-0.56	1.00e+00	-0.69	1.03e-01	-0.6	1.00e+00			-0.55
rpl7a	-0.91	7.98e-50	-1	6.22e-17	-1.28	9.35e-47	-0.81	2.04e-42	-0.44	4.40e-13	-0.31	2.28e-05	-0.72	1.00e+00	-0.56	9.76e-30	-0.3	1.11e-01	-0.52	2.56e-05			-0.27	1.16e-03	-0.61	1.64e-14			-0.79	2.15e-03	-0.74	1.00e+00	-0.47	3.11e-06	-0.38	1.00e+00			-0.38	1.00e+00	-1.46	2.85e-01	-0.93	5.42e-05	-0.6	1.00e+00
prss59.2	-0.92	2.89e-19	-0.73	3.75e-07	-0.89	2.53e-18	-0.58	8.17e-22	-1.09	1.17e-19	-1.01	1.22e-37	-0.98	1.00e+00	-1.24	3.13e-24	-1.02	4.64e-56	-0.69	2.05e-08	-0.5	1.04e-43	-0.92	8.03e-05	-0.55	2.08e-05	-1.45	3.97e-39	-1.12	8.05e-01	-1.21	1.00e+00	-0.79	7.63e-12	-0.74	1.13e-03	-1.24	9.93e-16	-0.76	1.00e+00	-0.9	1.00e+00	-0.86	2.51e-04	-1.05	1.00e+00	-0.73	1.00e+00	-1.03
slc25a3b	-0.93	1.14e-29	-0.88	8.01e-15	-0.86	2.78e-23	-0.36	2.75e-15					-0.56	1.00e+00	-0.28	5.02e-02							-0.26	1.00e+00	-0.45	2.26e-04			-0.43	1.00e+00			-0.44	2.75e-06	-0.57	1.06e-04	-0.31	1.00e+00			-1.26	1.00e+00	-0.83	8.36e-05	-0.94	1.00e+00
rpl8	-0.94	1.03e-52	-0.82	1.33e-13	-1.19	4.96e-49	-0.67	1.89e-36	-0.45	1.23e-15	-0.32	3.33e-09	-0.54	1.00e+00	-0.56	1.14e-39			-0.49	2.51e-06			-0.38	4.47e-08	-0.62	1.46e-14			-0.63	1.21e-02	-0.43	1.00e+00	-0.36	6.46e-04	-0.34	1.00e+00					-0.82	1.00e+00	-1	1.27e-06	-0.74	1.00e+00
ak1	-0.97	8.95e-20	-0.83	6.29e-09	-1.28	8.54e-31	-0.45	8.10e-11	-0.81	6.03e-13					-1.13	2.40e-22	-0.64	3.84e-17			-0.31	3.69e-10	-0.36	1.00e+00	-0.46	3.59e-03	-0.79	1.70e-24			-1.11	1.00e+00	-0.64	2.57e-05			-0.45	9.39e-01			-1	1.00e+00	-0.6	3.95e-03	-1.09	1.00e+00			-1.08
blvrb	-0.98	4.08e-37	-0.51	1.63e-05	-0.64	1.06e-17	-0.67	1.30e-27	-0.78	6.85e-04	-0.88	3.08e-11			-0.32	4.34e-01	-0.49	6.59e-10	-0.46	1.00e+00	-0.32	2.36e-11			-0.45	5.46e-02	-0.74	1.41e-11			-1.4	1.00e+00	-0.64	1.48e-02	-0.58	1.00e+00	-1.46	3.25e-05			-1.66	1.00e+00	-1.07	8.86e-02			-1.14	1.00e+00	-1.29
vdac2	-0.98	3.45e-56	-0.73	1.74e-13	-0.75	8.25e-30	-0.49	1.68e-22	-0.77	3.59e-14	-0.62	7.44e-07	-0.98	1.00e+00	-0.69	3.39e-10	-0.28	1.00e+00			-0.41	1.17e-19	-0.51	1.53e-02	-0.46	1.31e-08	-0.28	1.00e+00			-1.29	2.79e-01	-0.38	2.00e-01	-0.91	5.88e-07	-0.97	4.64e-05	-1.16	1.00e+00	-0.8	1.00e+00	-0.95	1.44e-03	-0.47	1.00e+00	-0.62	1.00e+00
cela1.6	-1	3.31e-21	-0.72	4.69e-07	-0.8	1.49e-16	-0.5	1.10e-18	-1.08	1.61e-17	-1.08	1.05e-40	-1.01	1.00e+00	-1.19	1.68e-22	-0.78	5.91e-38	-0.57	9.63e-08	-0.52	3.64e-41	-0.91	4.20e-05	-0.26	8.74e-04	-1.43	3.30e-41	-0.66	1.00e+00	-0.63	1.00e+00	-0.87	1.76e-13	-0.6	1.55e-01	-1.05	1.39e-10	-1.15	1.00e+00	-1.41	1.00e+00	-1.37	4.32e-08	-1.12	1.00e+00	-0.72	1.00e+00	-0.94
ctrb1	-1	8.66e-23	-0.79	2.00e-07	-0.94	3.26e-21	-0.6	1.18e-20	-1.28	5.77e-22	-1.09	3.29e-40	-1.07	1.00e+00	-1.34	3.26e-24	-0.92	7.42e-48	-0.63	1.29e-10	-0.6	2.11e-39	-0.91	1.17e-04	-0.58	4.62e-06	-1.5	1.04e-36	-0.96	1.00e+00	-1.16	1.00e+00	-0.96	1.33e-14	-0.76	8.92e-04	-1.21	4.96e-11	-1.26	1.00e+00	-1.48	1.00e+00	-1.19	9.28e-06	-1.07	1.00e+00	-0.8	1.00e+00	-1.15
ccni	-1.02	5.81e-54	-0.3	8.46e-01	-0.33	1.00e+00	-0.66	7.01e-18	-0.54	8.81e-07	-0.31	1.00e+00	-1.01	4.63e-01	-0.42	3.64e-06			-0.37	1.00e+00			-0.61	9.22e-03	-0.51	3.28e-02											-1.04	4.50e-06			-0.87	1.00e+00	-0.88	7.79e-04	-0.93	1.00e+00			-0.97
ckma	-1.03	1.18e-26	-0.67	2.93e-08	-0.74	1.09e-18	-0.3	1.80e-14	-0.95	3.86e-21	-0.85	4.22e-39	-0.94	1.00e+00	-1.04	1.43e-19	-0.71	2.85e-31			-0.35	2.14e-26	-0.38	1.68e-02	-0.53	9.82e-06	-1	2.64e-30	-0.97	1.00e+00	-0.62	1.00e+00	-0.75	2.05e-13			-0.95	1.92e-13	-1.04	1.00e+00	-1.1	1.00e+00	-1.01	3.07e-05	-1.06	1.00e+00	-0.69	1.00e+00	-0.43
eif2s3	-1.04	1.73e-32	-0.94	8.01e-16	-1.2	1.53e-34	-0.63	4.99e-27	-0.79	9.46e-22	-0.3	1.00e+00			-0.9	1.24e-22	-0.29	3.25e-01	-0.57	9.21e-07			-0.45	7.26e-02	-0.52	4.79e-06			-0.81	7.61e-01	-0.67	1.00e+00	-0.63	5.69e-09	-0.48	7.89e-02	-0.66	1.84e-07	-0.77	1.00e+00	-0.44	1.00e+00	-1.09	1.72e-07			-0.92	1.00e+00	-0.42
rpl22l1	-1.06	5.60e-28	-0.75	1.70e-07	-1.79	6.07e-44	-1.39	6.30e-46	-0.67	1.04e-14	-1.21	1.87e-38	-0.87	1.00e+00	-0.67	4.23e-14	-0.75	9.89e-07	-1.6	1.85e-20	-0.28	4.05e-02	-0.6	1.20e-02	-0.61	1.27e-03	-0.98	5.79e-15			-1.64	5.26e-02	-1.17	2.41e-15	-1.2	4.59e-07			-0.79	1.00e+00	-1.53	1.00e+00	-1.23	9.43e-06	-1.25	1.00e+00	-1.79	1.00e+00	-1.08
eef1g	-1.06	7.97e-51	-0.81	3.07e-13	-1.03	7.91e-35	-0.76	5.94e-35	-0.43	2.41e-10			-1	1.00e+00	-0.55	3.26e-27			-0.43	8.25e-06			-0.34	1.76e-03	-0.55	1.79e-10			-0.65	1.62e-01	-0.67	1.00e+00	-0.53	1.44e-09					-0.37	1.00e+00	-0.8	1.00e+00	-0.9	4.62e-05	-0.5	1.00e+00	-0.78	1.00e+00
slc25a5	-1.06	3.70e-48	-1.03	1.22e-16	-1.06	3.52e-34	-0.79	5.13e-35					-0.71	1.00e+00	-0.31	1.66e-14							-0.45	7.62e-09	-0.6	1.04e-08	0.59	1.89e-20	-0.6	1.00e+00					-0.34	2.38e-02					-0.62	1.00e+00	-0.38	1.00e+00	-0.84	1.45e-01	-0.79	1.00e+00	0.33
ubc	-1.08	5.48e-33	-0.7	1.29e-07	-0.69	1.82e-16	-0.51	1.52e-18											-0.45	5.01e-01			-0.49	7.31e-01							-0.53	1.00e+00	-0.5	2.52e-05					-0.59	1.00e+00	-0.48	1.00e+00			-0.82	1.00e+00	-0.61	1.00e+00	-0.7
CT027638.1	-1.09	1.30e-46	-0.37	3.67e-01	-0.43	3.91e-10			-1.04	7.62e-19	-0.74	1.35e-07			-0.86	1.00e-22			-0.92	8.46e-05	-0.34	5.63e-19	-0.52	1.00e+00			-0.39	9.80e-02			1.47	1.00e+00					-0.94	1.10e-08			-0.91	1.00e+00							-1.55
tnni2a.4	-1.1	3.29e-29	-0.7	1.63e-08	-0.81	7.32e-22	-0.38	6.93e-17	-0.84	3.15e-20	-0.94	4.27e-44	-1.02	1.00e+00	-1.17	3.23e-28	-0.79	4.63e-39			-0.4	1.50e-32	-0.39	6.14e-02	-0.49	1.12e-07	-1	1.41e-29	-0.47	1.00e+00	-0.8	1.00e+00	-0.62	5.58e-11			-0.89	6.05e-14	-0.68	1.00e+00	-1.28	1.00e+00	-0.9	1.78e-07	-0.81	1.00e+00	-0.84	1.00e+00	-0.78
zgc:158463	-1.11	2.37e-55	-0.58	5.78e-06	-0.61	2.63e-16					-0.62	4.57e-13			-0.66	1.27e-19	-0.41	1.49e-01	-0.43	1.00e+00	-0.88	1.02e-09					-0.88	4.03e-11			0.64	1.00e+00					-0.39	1.49e-02			-0.42	1.00e+00							-0.38
mylz3	-1.11	1.57e-32	-0.74	3.58e-09	-0.93	7.04e-27	-0.38	5.16e-21	-1.2	2.78e-29	-0.86	1.70e-46	-1.11	1.00e+00	-1.24	7.25e-30	-0.78	3.22e-34			-0.46	9.64e-45	-0.66	2.26e-05	-0.72	4.56e-09	-1.05	1.49e-32	-0.71	1.00e+00	-1.17	2.89e-01	-0.96	1.41e-16			-1.03	2.03e-14	-0.99	1.00e+00	-1.1	1.00e+00	-0.81	2.78e-07	-1.15	1.00e+00			-0.58
tpma	-1.12	1.08e-32	-0.71	1.29e-08	-0.88	2.48e-25	-0.36	1.93e-18	-1.02	9.80e-23	-0.88	1.30e-41	-1.08	1.00e+00	-1.47	2.94e-35	-0.9	2.44e-31			-0.44	5.60e-32	-0.42	9.86e-03	-0.65	4.41e-08	-1.12	2.42e-39	-0.85	1.00e+00	-0.45	1.00e+00	-0.84	4.46e-15			-0.77	1.59e-10	-1.2	1.00e+00	-0.95	1.00e+00	-0.99	4.10e-08	-0.83	1.00e+00	-0.82	1.00e+00	-0.48
prss1	-1.12	1.80e-27	-0.81	1.01e-07	-1	1.30e-23	-0.65	1.12e-24	-1.23	4.85e-23	-1.07	2.00e-31	-0.89	1.00e+00	-1.27	4.18e-25	-1.06	1.30e-28	-0.82	3.89e-12	-0.38	2.43e-05	-0.82	2.48e-04	-0.69	4.86e-09	-1.65	9.56e-35	-0.77	1.00e+00	-1.23	1.00e+00	-1.01	2.37e-17	-0.81	2.46e-04	-1.4	7.58e-16	-1.17	1.00e+00	-0.45	1.00e+00	-1.46	4.38e-10	-1.12	1.00e+00	-1	1.00e+00	-1.06
prdx2	-1.13	1.09e-64	-0.73	7.32e-21	-1.26	6.29e-51	-0.52	1.54e-34	-1.07	1.63e-10	-1.5	2.96e-26			-0.32	3.72e-01	-0.96	1.14e-09	-0.85	1.61e-04	-0.57	1.44e-24	-0.35	1.00e+00	-0.65	5.37e-08	-1.21	1.93e-19	-1.1	1.00e+00	-2.63	1.92e-01	-0.78	1.00e+00	-0.61	1.00e+00	-2.1	4.57e-13			-1.97	1.00e+00	-2.21	2.23e-06	-0.54	1.00e+00	-1.76	1.00e+00
rpl15	-1.13	1.82e-60	-1.1	7.88e-16	-1.03	4.07e-33	-0.96	2.98e-47	-0.6	4.79e-23	-0.52	9.69e-36	-0.88	1.79e-01	-0.85	6.71e-52	-0.4	1.42e-08	-0.67	4.18e-15	-0.36	1.28e-29	-0.56	1.44e-11	-0.89	1.41e-18			-0.76	2.26e-03	-0.73	1.00e+00	-0.52	7.97e-10	-0.59	1.75e-04	-0.41	1.53e-04	-0.27	1.00e+00	-1.26	7.74e-02	-1.27	1.05e-08	-0.76	1.00e+00	-0.89	1.00e+00	-0.35
mt-atp6	-1.14	1.71e-24	-0.54	1.00e+00	-0.36	8.90e-01			-0.56	3.80e-01	-0.99	1.79e-27			-0.56	1.40e-01					-0.55	2.19e-04	-0.4	1.00e+00							0.66	1.00e+00							-1.01	1.00e+00									-1.61
fth1a	-1.14	8.21e-67	-1.05	3.08e-21	-1.04	1.82e-45	-0.97	6.24e-41	-1.32	3.62e-19	-1.47	7.90e-19	-0.73	1.00e+00	-0.87	1.04e-24	-0.62	1.00e+00	-0.79	1.05e-03	-0.39	5.09e-08	-0.8	7.93e-01	-0.84	1.30e-10			-1.25	1.00e+00	-1.96	5.96e-02	-1.64	1.41e-14	-0.74	1.00e+00	-1.65	1.34e-11	-1.49	1.00e+00	-2.3	7.91e-01	-2.86	2.19e-09	-0.91	1.00e+00	-2.07	1.00e+00	-1.32
ybx1	-1.18	1.03e-47	-0.48	3.84e-04	-0.4	1.85e-04					-0.3	5.34e-12	-0.3	1.00e+00																			-0.32	4.83e-01	-0.34	1.00e+00			-0.48	1.00e+00			-0.59	5.86e-02
tnnt3b	-1.2	4.88e-35	-0.79	3.69e-10	-0.83	2.27e-21	-0.45	5.88e-22	-0.93	3.15e-21	-0.99	3.92e-46	-0.9	1.00e+00	-1.28	2.49e-31	-0.78	1.18e-33			-0.45	1.30e-37	-0.7	3.88e-05	-0.73	1.40e-09	-1.1	4.51e-34	-0.96	1.00e+00	-1.14	5.65e-01	-1.01	3.69e-20	-0.29	6.98e-04	-1.09	8.68e-17	-0.91	1.00e+00	-1.45	1.58e-01	-1.49	1.12e-11	-0.75	1.00e+00			-0.99
mylpfa	-1.23	3.74e-36	-0.79	3.16e-10	-0.94	2.63e-25	-0.51	1.47e-22	-0.92	8.20e-20	-1.08	1.28e-52	-1.26	1.00e+00	-1.4	2.16e-33	-0.91	4.18e-30			-0.48	2.24e-28	-0.94	4.19e-08	-0.71	5.08e-09	-1.14	5.75e-36	-1.25	3.34e-01	-1.43	6.94e-02	-0.9	7.57e-17			-1.11	1.11e-15	-1.34	3.38e-01	-0.48	1.00e+00	-1.44	3.58e-11	-0.81	1.00e+00	-0.8	1.00e+00	-1
rplp0	-1.24	3.88e-80	-0.86	5.78e-20	-0.83	1.28e-38	-0.64	2.07e-37	-0.37	1.84e-10	-0.39	7.24e-23	-0.73	1.00e+00	-0.41	5.99e-27			-0.35	1.96e-04					-0.51	2.96e-08	0.33	1.33e-08	-0.72	1.81e-02			-0.29	1.24e-03	-0.35	3.05e-01	-0.34	5.67e-03	-0.32	1.00e+00	-1.29	3.37e-02	-1.39	1.13e-11	-0.6	1.00e+00
mibp2	-1.27	1.71e-53	-0.9	2.97e-14	-0.49	3.70e-05	-0.65	3.16e-28	-0.62	1.05e-10	-0.65	1.69e-20	-0.65	1.00e+00	-0.57	1.48e-09	-0.6	4.27e-12	-0.73	1.24e-08	-0.45	2.66e-18	-0.39	1.58e-01	-0.66	2.82e-10	-0.43	2.77e-01	-0.83	1.00e+00	-0.65	1.00e+00	-0.63	1.34e-08	-0.55	1.31e-02	-1.04	1.52e-14	-1.19	3.73e-01	-0.85	1.00e+00	-1.19	1.34e-07	-1.31	1.87e-01	-1.52	1.00e+00	-0.73
eef1a1l1	-1.27	4.84e-71	-0.99	2.13e-19	-1.47	5.33e-52	-0.73	2.46e-38	-0.46	1.05e-25			-0.73	1.00e+00	-0.43	4.18e-20			-0.46	4.26e-07			-0.42	6.98e-08	-0.59	3.66e-14	0.47	4.12e-18	-0.73	5.16e-03					-0.42	8.92e-04	-0.33	1.36e-02			-1.01	1.00e+00	-1.03	8.79e-09	-0.84	6.61e-02
rpl3	-1.27	2.68e-48	-1.44	6.88e-22	-1.88	4.93e-49	-1.28	2.58e-57	-1	2.49e-38	-0.52	4.88e-25	-1.11	2.81e-01	-1.27	3.83e-57	-0.33	4.84e-06	-1.05	3.56e-18	-0.53	2.69e-34	-0.87	5.41e-14	-1.11	1.84e-19			-1.17	1.17e-04			-0.72	5.20e-15	-1	1.01e-09	-0.72	4.94e-10	-0.56	1.00e+00	-1.56	2.52e-01	-1.3	8.60e-07	-0.96	4.32e-01	-0.59	1.00e+00	-0.75
eef2l2	-1.28	1.03e-40	-0.68	8.26e-07	-0.98	2.81e-22	-0.45	4.36e-10	-0.37	7.51e-03	-0.59	5.24e-08			-0.7	4.48e-07									-0.35	3.31e-01	-0.29	3.94e-02			-0.88	1.00e+00	-0.39	6.16e-01			-0.86	2.36e-06			-1.11	1.00e+00	-0.7	2.61e-02			-1.37	1.00e+00	-0.83
eif3m	-1.29	4.13e-46	-0.7	5.90e-09	-0.95	1.01e-26	-0.88	9.89e-41	-0.66	1.31e-14	-0.57	1.34e-15	-0.97	1.00e+00	-1.25	1.22e-35	-0.46	5.02e-07	-0.86	1.02e-12	-0.28	1.41e-07	-0.6	2.49e-05	-0.71	6.59e-09					-0.94	1.00e+00	-0.49	8.93e-07	-0.67	1.65e-04	-0.63	8.61e-06	-1.06	1.00e+00	-1.44	1.14e-01	-0.8	1.58e-02	-1.15	1.00e+00	-0.94	1.00e+00	-0.65
actb2	-1.42	7.75e-39	-0.7	2.38e-03	-0.87	1.25e-16	-0.58	1.82e-10	-0.45	2.82e-05			-1.3	8.16e-02	-0.6	9.77e-10	-0.33	1.00e+00	-0.89	1.88e-03	-0.31	1.74e-11	-0.5	4.38e-01			0.31	1.29e-03			-1.41	1.00e+00	-0.42	1.00e+00	-0.31	1.00e+00	-0.44	1.00e+00			-1.12	1.00e+00			-0.82	1.00e+00			0.69
hspa8	-1.42	1.07e-67	-0.93	5.24e-18	-1.2	5.07e-43	-0.72	1.33e-40	-0.39	4.87e-15			-1	5.35e-02	-0.37	4.20e-11			-0.61	1.43e-05			-0.59	1.14e-11	-0.44	1.91e-08	0.33	5.79e-07	-0.57	4.77e-02	0.32	1.00e+00			-0.34	4.75e-03	-0.3	2.28e-03	-0.39	1.00e+00	-0.95	1.00e+00	-0.6	4.15e-03	-0.42	1.00e+00
mt-cyb	-1.51	1.32e-36	-0.69	5.89e-06	-0.79	1.88e-17	-0.3	3.30e-06	-0.73	8.45e-06	-1.08	8.22e-37	-0.57	1.00e+00	-0.79	6.56e-09	-0.26	1.00e+00	-0.26	1.00e+00	-0.51	1.12e-07	-0.52	6.53e-02			-0.29	4.62e-02	-0.36	1.00e+00	0.44	1.00e+00	-0.39	3.28e-02			-0.33	1.00e+00			-1.15	1.00e+00			-0.73	1.00e+00			-1.52
mt-co3	-1.54	3.68e-50	-0.76	2.06e-09	-1.1	8.29e-39	-0.49	1.66e-20	-0.75	1.75e-13	-1.34	1.47e-53	-0.79	1.00e+00	-0.8	8.42e-15	-0.7	2.48e-07			-0.91	5.56e-29	-0.44	4.51e-03	-0.33	5.29e-09	-0.8	6.07e-21	-1.04	7.71e-01			-0.69	1.32e-07			-0.59	8.24e-04	-1.13	1.00e+00			-0.52	1.00e+00					-1.48
pvalb2	-1.56	1.17e-68	-1.48	1.30e-19	-1.55	1.98e-43	-0.7	1.38e-37	-1.62	6.29e-44	-1.46	6.69e-82	-1.78	9.37e-02	-1.96	3.48e-57	-1.19	5.96e-31			-1.11	1.65e-50	-1.04	6.17e-13	-1.42	5.78e-17	-1.52	6.08e-42	-1.31	2.30e-02	-1.07	1.00e+00	-1.29	5.99e-25			-1.3	2.19e-21	-1.23	3.43e-01	-1.3	9.40e-01	-1.45	5.71e-13	-1.05	1.00e+00	-0.82	1.00e+00	-0.77
mt-co2	-1.7	1.84e-58	-0.86	1.28e-12	-1.21	7.11e-42	-0.57	1.13e-23	-0.74	1.32e-11	-1.23	4.21e-51	-0.74	1.00e+00	-0.84	1.36e-17	-0.57	1.65e-05	-0.38	1.00e+00	-0.82	7.57e-26	-0.6	2.58e-04	-0.37	1.64e-07	-0.65	2.18e-15	-1.11	5.94e-01			-0.5	1.36e-04			-0.61	5.88e-03	-0.86	1.00e+00	-0.88	1.00e+00	-0.69	7.31e-01					-1.39
pvalb1	-1.79	4.46e-72	-1.74	5.49e-23	-1.65	3.18e-46	-0.89	1.29e-45	-1.78	6.39e-48	-1.6	1.90e-82	-1.83	3.65e-02	-1.92	1.94e-56	-1.4	2.94e-32			-1.11	1.47e-54	-1.23	7.38e-13	-1.47	1.58e-16	-1.73	2.54e-49	-1.45	3.52e-03	-0.94	4.66e-01	-1.6	2.04e-30	-0.27	2.86e-06	-1.51	5.79e-23	-1.62	3.29e-02	-1.37	8.70e-01	-2	2.78e-15	-1.01	1.00e+00	-0.65	1.00e+00	-1.13
actc1b	-1.9	4.92e-72	-1.57	7.71e-21	-1.7	9.95e-49	-1.01	1.42e-45	-1.95	2.87e-50	-1.59	6.22e-87	-2.13	8.17e-03	-2.18	1.29e-58	-1.59	1.51e-50			-1.09	9.90e-57	-1.31	2.07e-15	-1.44	1.01e-18	-1.77	5.07e-54	-1.18	9.01e-02	-1.64	3.62e-03	-1.62	8.24e-32	-0.67	2.55e-12	-1.64	9.73e-25	-1.17	1.00e+00	-1.68	7.86e-02	-2.09	8.64e-16	-1.09	9.42e-01	-1.34	1.00e+00	-1.53
hsp90ab1	-1.91	5.89e-72	-1.2	2.24e-16	-1.97	1.12e-50	-0.74	6.82e-27	-0.49	2.66e-16	-0.37	3.02e-21	-0.72	1.71e-01	-0.79	2.49e-46	-0.26	1.69e-03	-0.83	6.21e-04	-0.27	1.87e-19	-0.5	4.89e-09	-0.44	1.29e-04			-0.64	4.66e-01			-0.39	1.57e-04	-0.34	1.67e-01	-0.46	2.00e-03	-0.48	1.00e+00	-0.88	1.00e+00	-0.6	3.54e-03	-0.59	1.00e+00	-0.44	1.00e+00
hsp70.2			0.59	5.77e-03			0.99	1.72e-19	0.9	1.00e+00															1.45	3.30e-04					-0.91	1.00e+00
hsp70.3			0.57	2.32e-02			1.01	2.12e-19							-0.26	1.00e+00	-0.3	1.22e-01							1.49	3.51e-03	-0.37	2.04e-02			-1.2	1.00e+00							-1.04	1.00e+00	-1.59	1.00e+00
NDUFB1			0.52	2.12e-04			0.63	6.11e-37	0.48	5.08e-05	0.49	2.55e-20	0.5	1.00e+00	0.54	3.23e-02	0.53	1.71e-03	0.85	3.98e-12	0.53	3.43e-25	0.51	2.82e-04	0.76	1.81e-07			0.47	1.00e+00			0.78	1.30e-11	0.63	4.07e-03	0.47	1.00e+00	1.3	1.01e-02							1.57	1.00e+00	0.73
zgc:114046			0.5	3.06e-15					0.5	3.15e-02							0.28	1.00e+00			0.29	3.80e-06			0.45	2.38e-01			0.68	1.00e+00					0.57	7.77e-02
zgc:194989			0.46	8.08e-06					0.32	1.00e+00															0.31	1.00e+00													0.36	1.00e+00
rpl26			0.42	1.00e+00	0.32	1.00e+00	0.62	3.76e-30	1.01	7.98e-25	0.64	1.18e-33			0.92	9.71e-12	0.69	1.10e-08	0.53	5.84e-06	0.72	4.80e-34	0.85	2.50e-09	0.65	1.66e-03	0.49	1.00e+00					0.8	2.16e-12	0.98	1.83e-06	0.82	5.05e-04	1.17	1.00e+00									0.6
hbae5			0.42	1.00e+00	1.88	7.50e-33	-0.76	2.03e-01	-2.11	4.28e-11	-3.09	1.50e-32	-1.64	1.00e+00	-1.39	5.31e-10	-1.79	9.48e-22	-2.33	1.57e-06	-0.36	9.52e-15	-1.79	9.45e-02	-1.47	1.00e+00	-1.53	1.23e-21	-3.02	1.00e+00	-0.63	1.00e+00	-2.1	1.55e-07	-2.33	3.03e-02	-3.5	1.96e-08	-3.47	1.00e+00	-2.53	1.00e+00	-2.7	4.79e-01	-1.94	1.00e+00			-3.5
arrdc3b			0.34	1.00e+00	0.36	1.00e+00			0.34	1.00e+00							0.59	1.34e-03			0.33	4.68e-08					0.35	1.00e+00	0.64	1.00e+00													1.34	1.11e-03
si:ch211-207c6.2			0.3	1.00e+00	0.55	1.00e+00	0.74	1.72e-21	-0.42	1.00e+00	-0.56	1.53e-05					-0.34	1.19e-05					-0.26	1.00e+00							-0.91	1.00e+00	-0.49	1.00e+00			-0.76	2.18e-02	-1.05	1.00e+00	-1.28	1.00e+00	-1.02	6.77e-01					-1.27
slc6a9			0.29	1.00e+00																											0.7	1.00e+00
il6st			0.28	1.00e+00									0.62	1.00e+00	0.83	4.28e-12											-0.25	3.34e-01
FP236812.1			0.28	1.00e+00																					0.47	1.98e-03			0.51	2.00e-01
si:dkey-108k21.19			0.27	1.25e-21
slc38a2			0.27	6.54e-01							0.76	1.37e-28			0.84	5.78e-06	0.52	1.61e-01			0.61	3.42e-13	1.1	1.54e-02	0.59	1.00e+00	0.41	1.00e+00	0.83	1.00e+00					0.76	7.11e-01	0.56	1.00e+00			1.26	1.00e+00	1.29	1.13e-04
zgc:163080			0.27	1.00e+00	0.55	1.00e+00																							-0.48	1.00e+00
tacc3			-0.25	1.00e+00
ethe1			-0.25	1.00e+00
kel			-0.25	1.00e+00
irf2			-0.25	1.00e+00																	-0.39	1.95e-14							-0.56	1.00e+00													-0.36	1.00e+00
hars			-0.25	1.00e+00																					-0.32	1.00e+00			-0.44	1.00e+00					-0.27	1.00e+00							-0.38	1.00e+00
faua			-0.26	6.27e-02																	0.29	4.63e-22									-0.8	3.38e-01					0.27	7.70e-01					-0.35	1.00e+00			0.39	1.00e+00	0.46
dipk2b			-0.26	1.00e+00
zgc:100918			-0.26	1.00e+00													-0.35	3.27e-02																									-0.44	5.53e-01
paip2b			-0.26	1.00e+00																																											-0.55	1.00e+00
ap2s1			-0.26	1.00e+00																													-0.28	1.00e+00							-0.69	1.00e+00	-0.29	1.00e+00
cited4b			-0.26	1.00e+00					-0.28	8.26e-01															-0.3	1.00e+00			-0.46	1.00e+00					-0.33	1.00e+00									-0.96	1.00e+00
si:ch211-196l7.4			-0.26	1.00e+00																			0.45	1.00e+00			-0.32	6.98e-03													1.03	1.00e+00							-0.3
parp16			-0.27	1.00e+00																																			-0.38	1.00e+00
slc25a36a			-0.27	1.00e+00
srp54			-0.27	1.00e+00																									-0.41	1.00e+00	-0.57	1.00e+00									-0.56	1.00e+00			-0.43	1.00e+00
zeb2a			-0.27	1.00e+00																															-0.25	1.00e+00							0.68	1.00e+00
tnip1			-0.27	1.00e+00							-0.54	2.26e-03	-1.31	1.00e+00									-0.43	1.00e+00					-1.48	5.80e-01			-0.48	1.99e-03
npc2			-0.27	1.00e+00																									-0.85	1.00e+00	-0.56	1.00e+00			-0.28	1.00e+00					-0.59	1.00e+00
gng5			-0.27	1.00e+00					-0.27	1.74e-01					-0.29	3.57e-02																							-0.5	1.00e+00							-0.75	1.00e+00
cox5aa			-0.27	1.00e+00	-0.3	9.59e-05																							0.51	1.00e+00	-1.15	1.00e+00											-0.27	1.00e+00					0.43
skp1			-0.27	1.00e+00									0.4	1.00e+00
si:ch211-260e23.9			-0.27	1.00e+00													-0.41	2.67e-10			-0.46	8.74e-26					-0.44	1.63e-07											-0.64	1.00e+00
si:ch211-162e15.3			-0.27	1.00e+00
dnaja2a			-0.27	1.00e+00																													-0.36	2.09e-01									-0.36	1.00e+00
hmbsb			-0.27	1.00e+00																																							-0.29	1.00e+00
ube2e1			-0.28	1.00e+00									-0.63	1.00e+00																	-0.32	1.00e+00			-0.27	1.00e+00	-0.25	1.00e+00					-0.49	1.20e-01
clint1a			-0.28	1.00e+00																			-0.29	1.00e+00							-0.5	1.00e+00			-0.31	1.00e+00							-0.32	1.00e+00
lonrf1l			-0.28	1.00e+00											-0.3	1.00e+00																	-0.3	1.00e+00															-0.36
cox6a2			-0.28	1.00e+00
nt5e			-0.29	1.45e-01	-0.39	1.27e-07
rhoac			-0.29	2.88e-01																			-0.39	1.00e+00							-0.38	1.00e+00			-0.32	1.00e+00							-0.66	6.71e-03	-0.72	1.00e+00
si:ch211-244o22.2			-0.29	6.41e-01			-0.27	1.02e-03																																									-0.28
dldh			-0.29	1.00e+00	-0.26	3.97e-03			-0.3	9.81e-02																					-0.34	1.00e+00									-0.5	1.00e+00
dctn3			-0.29	1.00e+00									-0.58	1.00e+00																	-0.38	1.00e+00
si:ch73-248e21.7			-0.29	1.00e+00			-0.27	1.44e-06															-0.39	1.00e+00											-0.57	1.00e+00
dtnbp1a			-0.29	1.00e+00																			-0.43	1.00e+00											-0.32	1.00e+00
dctn2			-0.29	1.00e+00																													-0.26	1.09e-01					0.7	1.00e+00					-0.49	1.00e+00
bud31			-0.29	1.00e+00											-0.26	3.68e-01															-0.6	1.00e+00
sec61a1			-0.29	1.00e+00							0.28	4.28e-05									0.4	3.21e-10															0.47	1.00e+00
mthfd2			-0.29	1.00e+00																													-0.34	1.72e-03
CR293511.1			-0.29	1.00e+00
ppp1r14bb			-0.29	1.00e+00																													-0.39	5.53e-01							-0.57	1.00e+00	-0.59	1.15e-01					-0.31
ddx5			-0.29	1.00e+00					-0.31	1.00e+00																							-0.72	4.14e-09									-0.34	1.00e+00
urod			-0.29	1.00e+00	-0.25	6.02e-04
slc38a5b			-0.29	1.00e+00							0.49	1.79e-09	-0.41	1.00e+00													0.29	1.00e+00					0.57	1.00e+00					0.86	1.00e+00
ddit3			-0.29	1.00e+00			-0.31	1.66e-03	-0.53	7.90e-02									-0.36	1.00e+00	-0.44	3.98e-03					-0.25	1.00e+00	-1.12	1.00e+00			-0.31	3.04e-01					-0.92	1.00e+00									-0.45
march5l			-0.3	1.00e+00	-0.26	2.19e-03
mrps15			-0.3	1.00e+00																															0.65	1.00e+00
si:ch211-286b5.5			-0.3	1.00e+00																							-0.32	3.35e-01			-0.71	1.00e+00											-0.4	1.00e+00			-0.83	1.00e+00
tubb1			-0.3	1.00e+00			-0.28	3.49e-08
cyc1			-0.3	1.00e+00	-0.29	2.86e-04							-0.69	1.00e+00									-0.4	1.00e+00	-0.29	1.00e+00					-0.8	1.00e+00			-0.55	6.20e-02							-0.49	2.92e-01	-0.47	1.00e+00	-1.3	1.00e+00
eif3hb			-0.3	1.00e+00			-0.3	9.94e-05
higd2a			-0.3	1.00e+00	-0.31	2.98e-07																									-0.35	1.00e+00			-0.28	1.00e+00					-0.62	1.00e+00					-0.89	1.00e+00
gsto2			-0.3	1.00e+00	-0.34	1.21e-06							-1.18	1.00e+00																	-0.75	1.00e+00	0.39	1.00e+00	-0.33	1.00e+00											0.89	1.00e+00	0.96
ammecr1			-0.3	1.00e+00																			-0.26	1.00e+00
ciao2a			-0.3	1.00e+00																					-0.28	1.00e+00
lsm12a			-0.3	1.00e+00	0.61	7.84e-02					-0.41	2.06e-02																			-0.84	1.00e+00	-0.44	1.51e-03	-0.27	1.00e+00	-0.59	3.88e-02			-0.91	1.00e+00
ube2h			-0.3	1.00e+00																																	-0.25	1.00e+00	-0.43	1.00e+00
arl4aa			-0.3	1.00e+00													-0.45	8.15e-13			-0.28	2.03e-14																											-0.33
rbm38			-0.31	1.00e+00																													-0.28	2.37e-02
drll.1			-0.31	1.00e+00
gse1			-0.31	1.00e+00																	0.28	2.28e-06					0.49	7.24e-01					-0.25	1.00e+00
dedd1			-0.31	1.00e+00					-0.25	9.37e-02																			-0.63	1.00e+00																			-0.66
zgc:162944			-0.31	1.00e+00			-0.27	2.36e-01											-0.26	4.21e-01	-0.36	9.52e-12					-0.28	1.00e+00			-0.32	1.00e+00	-0.31	1.00e+00	-0.42	1.00e+00							-0.29	1.00e+00			-1.06	1.00e+00
cox8a			-0.31	1.00e+00			0.33	8.04e-05																											-0.29	1.00e+00							-0.36	1.00e+00
fgfr1op2			-0.32	1.00e+00	-0.31	8.56e-05	-0.26	1.77e-05							-0.29	1.00e+00
cldng			-0.32	1.00e+00																					-0.36	1.07e-01
bnip3lb			-0.32	1.00e+00																																							-0.52	1.00e+00
ccdc25			-0.32	1.00e+00																											-0.44	1.00e+00															-0.6	1.00e+00
ucp3			-0.32	1.00e+00	-0.35	1.95e-05	-0.3	1.42e-02																	-0.27	1.00e+00																	-0.26	1.00e+00
sptan1			-0.32	1.00e+00																																			0.71	1.00e+00
hspa5			-0.32	1.00e+00											0.32	1.00e+00	0.76	5.30e-05	-0.54	1.00e+00	0.83	6.35e-20					0.33	1.14e-01	-1.26	1.00e+00					-0.63	1.00e+00			-0.77	1.00e+00	-0.7	1.00e+00	-0.25	1.00e+00					-0.28
abcb10			-0.33	1.00e+00																					-0.26	1.00e+00
mkrn1			-0.33	1.00e+00	-0.27	7.03e-03											-0.26	8.46e-09															-0.27	1.00e+00									-0.55	4.09e-03					-0.27
ndufs7			-0.33	1.00e+00							-0.27	5.56e-01			-0.27	4.48e-02															-0.7	1.00e+00			-0.55	7.06e-01							-0.33	1.00e+00			-1	1.00e+00
ndufa11			-0.33	1.00e+00									0.74	1.00e+00																	-0.57	1.00e+00			-0.31	1.00e+00					-0.65	1.00e+00
iars1			-0.34	1.00e+00
fermt3b			-0.34	1.00e+00																					-0.28	5.08e-01							-0.49	4.92e-01
eif5b			-0.34	1.00e+00																			0.3	1.00e+00			-0.25	1.00e+00	-1.05	1.00e+00	-1.26	1.00e+00									-0.87	1.00e+00	-0.69	1.00e+00
coq8aa			-0.35	3.50e-01			-0.25	1.26e-04																																			-0.25	1.00e+00			-0.68	1.00e+00	-0.36
laptm5			-0.35	1.00e+00	-0.29	1.14e-03																											-0.79	9.11e-02
gtpbp1			-0.35	1.00e+00			-0.3	1.00e+00					-0.63	1.00e+00															-0.89	1.00e+00													-0.29	1.00e+00
idh2			-0.36	4.40e-02			-0.37	3.51e-04	-0.31	8.64e-02	-0.38	2.13e-04	-0.7	1.00e+00	-0.29	7.43e-02	-0.53	1.72e-05			-0.36	1.86e-18	-0.65	2.63e-04	-0.45	3.34e-02			-0.42	1.00e+00	-0.35	1.00e+00			-0.7	1.12e-03							-0.57	6.14e-02	-1.24	1.00e+00	-1.7	1.00e+00
adrb3a			-0.36	5.42e-02																					-0.26	1.00e+00																	-0.34	1.00e+00
rhag			-0.36	1.37e-01					-0.92	2.43e-06	-0.27	1.23e-01													-0.28	2.27e-02													0.56	1.00e+00	-0.53	1.00e+00	-0.45	1.00e+00					-0.34
coq10b			-0.36	2.06e-01							0.25	8.77e-05
ndufb9			-0.36	3.54e-01					-0.28	1.00e+00	-0.33	9.46e-03									-0.36	7.57e-14													-0.29	1.00e+00					-0.42	1.00e+00
zgc:66433			-0.36	6.81e-01																					-0.26	1.00e+00
rhd			-0.36	8.13e-01			-0.27	2.17e-02
ciarta			-0.36	1.00e+00	-0.48	9.17e-10			-0.41	2.27e-02	-0.3	1.00e+00									-0.39	3.96e-14			-0.26	1.00e+00	-0.34	2.08e-06
abcf1			-0.36	1.00e+00																													-0.27	1.76e-01			0.4	1.00e+00			-0.78	1.00e+00	-0.43	1.00e+00
ada			-0.37	9.21e-02	-0.26	1.13e-03
rsrp1			-0.37	2.63e-01											-0.55	6.23e-05											0.38	1.00e+00	-0.45	1.00e+00																	1.04	1.00e+00	-0.36
ankrd11			-0.37	7.92e-01							-0.3	1.00e+00																					-0.51	2.25e-06													-0.64	1.00e+00	-0.55
mxi1			-0.37	1.00e+00																							-0.26	2.87e-01
rps25			-0.38	2.61e-03					0.27	6.05e-08							0.28	1.77e-06			0.34	7.07e-36					0.31	2.81e-06					0.32	5.25e-02	0.26	1.00e+00	0.33	3.47e-03	0.61	5.17e-02			-0.43	1.00e+00			0.74	1.00e+00
glrx5			-0.38	3.36e-02							-0.31	6.56e-02													-0.32	1.00e+00					-0.59	1.00e+00			-0.35	1.00e+00	-0.49	5.58e-02			-0.82	1.00e+00	-0.37	1.00e+00					-0.53
nt5c2l1			-0.38	3.72e-02			-0.34	1.34e-02	-0.37	1.00e+00	-0.47	1.26e-05																			-0.8	1.00e+00	-0.39	1.00e+00			-0.72	9.04e-02	-0.8	1.00e+00	-1.01	1.00e+00	-0.79	1.01e-01					-0.78
ndufb4			-0.38	4.08e-01																									0.39	1.00e+00											-0.33	1.00e+00
hagh			-0.38	4.38e-01																											-0.31	1.00e+00
tmem256			-0.38	8.71e-01	-0.65	1.92e-13																			-0.29	1.00e+00									-0.27	1.00e+00	-0.39	1.00e+00	-0.63	1.00e+00	-0.73	1.00e+00	-0.26	1.00e+00					-0.44
hdr			-0.39	3.79e-03																																							-0.45	1.00e+00					-0.34
zgc:163057			-0.39	2.20e-02					-0.3	1.00e+00	-0.31	2.18e-02																					-0.37	1.00e+00			-0.59	9.04e-02			-0.89	1.00e+00	-0.37	1.00e+00					-0.46
alad			-0.39	8.51e-02
selenou1a			-0.39	2.00e-01	-0.37	1.35e-09																																	-0.39	1.00e+00	-0.39	1.00e+00							-0.3
atp5f1c			-0.4	1.24e-01																	-0.33	4.77e-11									-0.78	1.00e+00			-0.61	1.27e-02	-0.27	1.00e+00					-0.35	1.00e+00	-0.59	1.00e+00	-0.96	1.00e+00
ube2d2			-0.41	1.79e-01																													-0.29	1.00e+00															-0.33
ell2			-0.42	5.72e-03																											-0.58	1.00e+00							-0.43	1.00e+00									-0.32
tent5c			-0.42	1.35e-02																																							-0.34	1.00e+00
si:cabz01074946.1			-0.42	3.80e-02
eef1db			-0.43	4.76e-02			-0.26	1.30e-02	-0.42	1.30e-03	-0.4	1.66e-06	-0.69	1.00e+00	-0.4	1.08e-03	-0.53	1.61e-06	-0.52	3.69e-04	-0.43	1.65e-18			-0.29	1.00e+00	-0.28	1.00e+00	-0.88	4.76e-01	-0.69	1.00e+00											-0.55	9.73e-02
cahz			-0.45	6.09e-11	-0.43	2.07e-14	-0.37	2.00e-01	-1.42	1.65e-04	-1.12	2.94e-11			-0.35	1.61e-01	-0.93	1.24e-17	-0.75	2.76e-01			-0.67	1.00e+00			-0.78	2.49e-07	-1.19	1.00e+00	-1.68	1.00e+00	-1.04	3.66e-03	-0.79	1.00e+00	-1.67	6.90e-05	-1.92	1.00e+00	-2.49	1.00e+00	-1.72	1.74e-02					-2.15
slc25a39			-0.45	2.35e-03	-0.39	1.28e-08																																					-0.26	1.00e+00
gdi2			-0.45	1.23e-02			-0.33	2.85e-06	-0.26	5.89e-02											-0.33	4.37e-13	-0.43	1.00e+00							-0.53	1.00e+00	-0.32	5.29e-01	-0.49	7.39e-01					-0.75	1.00e+00			-0.7	1.00e+00
arhgdia			-0.45	1.74e-02									-0.62	1.00e+00			-0.42	7.35e-06			-0.28	2.92e-08	-0.32	1.00e+00							-0.46	1.00e+00			-0.6	7.77e-03			-0.91	1.00e+00			-0.49	4.83e-02
rps19			-0.46	1.39e-05			-0.38	1.91e-14																							-0.52	1.00e+00					0.27	4.24e-02	0.36	1.00e+00	-0.64	1.00e+00	-0.3	1.00e+00
fam210b			-0.46	4.49e-02	-0.37	3.90e-08	-0.33	1.02e-05																	-0.49	4.57e-04					-0.43	1.00e+00	-0.25	1.00e+00	-0.3	1.00e+00	-0.37	1.25e-01					-0.43	8.87e-01					-0.38
epb41b			-0.48	1.37e-04			-0.43	5.50e-10	-0.45	1.00e+00	-0.49	1.57e-03													-0.41	1.00e+00	-0.31	3.77e-01			-0.88	1.00e+00	-0.52	7.49e-01			-0.64	1.34e-02			-0.97	1.00e+00	-0.97	6.68e-02					-1.01
ccng1			-0.48	1.00e+00					0.67	1.00e+00	0.54	1.63e-17					0.54	1.00e+00	0.46	2.12e-03	0.64	7.99e-10					0.62	8.74e-03			1.07	1.00e+00					0.71	1.00e+00			1.02	1.00e+00
qkia			-0.49	5.84e-03							-0.32	1.60e-02									-0.33	4.26e-08					-0.33	5.49e-05			-0.31	1.00e+00					-0.26	1.00e+00											-0.41
atf3			-0.49	3.17e-01	-0.29	2.07e-03					0.52	2.20e-10			-0.29	1.00e+00											0.26	1.00e+00	-1.17	1.00e+00	0.57	1.00e+00			1.1	1.00e+00							-0.27	1.00e+00
rpl23			-0.5	7.51e-06	-0.51	2.47e-18																									-0.73	1.00e+00					0.28	2.24e-01	0.39	1.00e+00	-0.68	1.00e+00	-0.47	1.00e+00			0.45	1.00e+00
eif5			-0.52	6.41e-03	-0.27	1.46e-04																											-0.28	1.30e-02											-0.29	1.00e+00
eif4ebp3l			-0.52	2.21e-02	-0.27	6.20e-03	-0.34	5.05e-03	0.56	1.24e-01									-0.28	1.00e+00									-0.77	1.00e+00					-0.25	1.00e+00			-0.48	1.00e+00	-0.52	1.00e+00	-0.53	1.00e+00
tfr1a			-0.53	2.14e-07			-0.41	6.54e-07																													-0.3	1.00e+00					-0.34	1.00e+00					-0.34
rell2			-0.53	3.94e-05
kdm6bb			-0.53	8.23e-04	-0.26	9.80e-05																	-0.35	1.00e+00									-0.4	6.69e-03	-0.25	1.00e+00							-0.45	7.47e-01	-0.44	1.00e+00			-0.4
klf1			-0.54	2.74e-05	-0.29	8.85e-05	-0.39	1.17e-09																	-0.26	3.94e-01																	-0.25	1.00e+00
gp1bb			-0.54	3.76e-05							-0.25	5.30e-01																			-0.53	1.00e+00					-0.39	1.00e+00			-0.55	1.00e+00	-0.36	1.00e+00					-0.56
rps23			-0.55	5.75e-06	-0.33	1.11e-08	-0.51	1.20e-20																					-0.31	1.00e+00	-0.9	1.00e+00					0.26	1.00e+00	0.29	1.00e+00	-0.76	1.00e+00	-0.61	8.35e-02			0.3	1.00e+00
rtcb			-0.57	5.52e-03			-0.35	2.29e-02
ncoa4			-0.59	3.67e-06			-0.34	6.69e-06															-0.47	3.20e-02					-0.38	1.00e+00	-0.4	1.00e+00	-0.25	1.00e+00					-0.4	1.00e+00			-0.55	1.15e-01
mgst1.2			-0.6	4.40e-03	-0.4	4.75e-06																									-1.07	1.00e+00					-0.27	1.00e+00					-0.35	1.00e+00
cox6b1			-0.61	2.61e-01	-0.41	1.47e-01	-0.42	1.00e+00			-0.3	4.18e-03	-0.8	1.00e+00							-0.27	2.67e-03									-0.86	1.00e+00			-0.88	2.49e-01							-0.42	1.00e+00			-1.22	1.00e+00
hemgn			-0.65	2.14e-09	-0.72	6.69e-17			-0.63	2.75e-01	-0.67	6.65e-08					-0.34	1.29e-11	-0.26	1.00e+00			-0.31	1.00e+00	-0.27	1.00e+00	-0.42	1.49e-05			-1.19	1.00e+00	-0.46	1.00e+00	-0.41	1.00e+00	-0.92	5.05e-03	-1.26	1.00e+00	-1.52	1.00e+00	-0.99	5.35e-02					-0.96
cpox			-0.66	3.03e-05	-0.29	5.95e-04
chac1			-0.67	2.42e-02	-0.58	5.06e-09	-0.52	4.45e-12							-0.44	1.09e-02	0.44	3.35e-02			0.26	6.43e-03	-0.42	1.00e+00	-0.27	1.00e+00											0.44	1.00e+00	-0.59	1.00e+00
ociad2			-0.69	1.00e+00			-0.89	6.75e-03
hmbsa			-0.7	1.82e-06	-0.25	3.69e-03	-0.31	2.98e-04
si:ch1073-184j22.1			-0.7	1.07e-03	-0.87	1.10e-10	-0.42	1.00e+00
nmt1b			-0.8	2.08e-11	-0.36	2.77e-06					-0.29	7.70e-03													-0.32	1.00e+00					-0.65	1.00e+00					-0.53	5.65e-02			-0.88	1.00e+00	-0.67	2.16e-01					-0.72
pvalb11
rpl33
fth1a1
prdx21
actc1b1
rplp01
tpt11
pvalb21
eef1a1l11
hspa81
rps61
rack11
rps31
rpl7a1
tmod41
slc25a51
rpl5a1
hsp90ab11
rpsa1
rpl151
eif2s31
mcl1a1
ppiaa1
slc25a3b1
eef1b21
rps181
rpl101
rps22
hbae1.11
rpl10a1
mibp21
rpl191
rpl18a1
eef2b1
hbbe1.11
rpl71
rpl81
vdac21
eef1g1
eif3ea1
hbae1.31
mt-co21
rps4x1
rps8a1
rpl131
tmem111
rpl91
rpl13a1
rps161
lmo21
rpl41
nme2b.11
zgc:560951
rps3a1
mylpfa1
eif3ba1
tnnt3b1
rpl111
rpl121
rps27a1
rps101
rpl181
hsp70.11
mt-co31
rsl24d11
rps51
rps111
mylz31
eif3m1
ap2m1a1
ak11
rps91
eif2s1b1
rps171
rps131
tpma1
rpl171
slc11a21
tnni2a.41
eif3g1
ckma1
tcp11
eif3f1
rpl23a1
cox4i11
prss11
rps141
ubc1
eif4a1b1
rpl22l11
ctrb11
farsa1
prss59.21
fam53b1
cela1.61
uba521
rps71
eef2l21
rpl321
rpl301
cct2.11
rpl141
zgc:1541641
pabpc1a1
rpl211
ak31
hbbe1.21
zgc:1584631
mt-cyb1
rpl5b1
btg11
aars11
rpl241
hbae1.3.11
serbp1a1
blvrb1
tspo1
glo11
rpl381
naca1
rps27.11
zgc:926061
cct6a1
rps151
eif3s6ip1
romo11
rpl271
rpl61
uros1
eif3d1
ak21
mgst3b1
atp5f1e1
rpl281
rps291
arrdc3a1
ybx11
eif3i1
rps121
alas11
arl6ip11
rnf101
atp5mc3b1
metap2b1
eif3c1
actb21
clic21
cdkn1bb1
h3f3d1
prss59.11
si:ch211-250g4.31
ndufb81
eif11
guk1a1
ldhba1
tp53inp11
mylpfb1
atp5pb1
ela2l1
purba1
ckmb1
tubb4b1
cct51
creg11
nsa21
rps241
gapdhs1
tmsb4x1
nme2b.21
aldh9a1a.11
atp5f1b1
med19a1
atp1b1a1
aqp1a.11
rps211
rpl341
prdx31
prkab1a1
zgc:778491
ola11
srsf5a1
atp5po1
ran1
anxa11a1
ndufa4l1
kars11
rbm24a1
atp5if1b1
SERP11
cct81
lsm12b1
stip11
edf11
rabgap1l1
gtpbp41
cox6b21
FBXO481
rpl351
myl12.11
prelid3b1
ypel51
CT027638.11
tal11
scpp81
cct31
myl11
pvalb41
oaz1a1
map1lc3b1
psma11
nop531
crema1
ccni1
clgn1
cct41
slc29a1b1
si:ch1073-429i10.31
lxn1
si:dkey-93h22.71
BX005417.11
ISCU1
dlst1
eif3ha1
akt1s11
mt-nd21
pfn11
dnajb1b1
selenoj1
uri11
atp5fa11
eef1da1
BX936337.11
gpx1a1
ela3l1
ctrl1
zgc:1364611
anp32a1
sec61b1
eif2s21
gabarapb1
mt-atp61
krt171
rfxap1
tmem591
faxdc21
selenow11
cct71
arpc31
ankrd121
hax11
mt-nd41
psmb61
rpl291
atp5f1d1
dynlrb11
eif4ebp31
zgc:1538671
actb11
hnrnpa0l.11
atp5mf1
dbi1
sat1a.21
tuba8l21
mt-nd11
svild1
atp5md1
rps281
rgcc1
fthl271
zgc:1104251
eef1a1l12
prdx22
hsp90ab12
rpl37
rpl82
actc1b2
hbae1.12
rpl7a2
pvalb12
fth1a2
rpl22l12
pvalb22
hspa82
rpl132
mt-co22
rack12
rps62
mt-co32
rplp02
rpl192
rpl122
rpl18a2
rpl72
rpl92
rps112
rps27.12
rps72
eef1g2
rpl10a2
eif2s32
slc25a52
rps27
rpl182
rps92
BX005417.12
rpl152
hbae51
rps4x2
ak12
rps172
vdac22
rpl382
rps52
rps122
rpl102
rps8a2
rpl112
nme2b.12
tpt12
rpl5a2
mylz32
zgc:560952
eif3m2
rps32
ppiaa2
rps102
tpma2
mylpfa2
uba522
rps142
eef2b2
rps212
rps3a2
prss12
slc25a3b2
rps162
rps182
eef2l22
mcl1a2
tnni2a.42
tnnt3b2
ctrb12
rpl311
eif3ea2
pnrc21
pabpc1a2
tmod42
CR383676.2					0.58	3.93e-20	-0.43	9.52e-12							0.39	6.44e-26			-0.34	1.00e+00									0.61	9.38e-01	0.89	1.00e+00									1.07	4.86e-02	0.82	1.67e-10	1.36	1.00e+00			-1
slc11a22
cox6b22
hbbe1.12
eif2s1b2
eef1b22
rpl22					0.62	1.38e-19			0.28	5.27e-06											0.38	2.17e-28	0.27	1.47e-03							-0.66	1.00e+00	0.29	8.79e-01	0.42	4.93e-04	0.28	1.47e-02	0.54	7.09e-02	-0.37	1.00e+00	-0.38	1.00e+00			0.53	1.00e+00	0.37
rpl391
rpl322
rpl342
ctsla1
ckma2
rpl231
prss59.22
serbp1a2
blvrb2
aars12
mt-cyb2
ap2m1a2
hemgn1
rpl5b2
actb22
cela1.62
ubc2
zgc:1584632
cct6a2
rsl24d12
eif3ba2
rpl242
blf					-0.88	1.49e-14																	1.04	1.00e+00													-0.29	1.00e+00					-0.53	1.00e+00
rps152
cahz1
cct2.12
rpl13a2
ndufa4l2
gpx1a2
rpl35a1
rnf102
metap2b2
tmem2561
rpl212
rpl172
hbae1.32
rplp2l					-0.42	1.06e-12	0.29	4.95e-08	0.53	1.17e-12	0.31	1.57e-13			0.53	1.15e-30	0.34	2.05e-05			0.51	2.40e-48	0.54	2.34e-12	0.4	1.87e-01							0.34	1.00e+00	0.46	1.00e+00	0.62	1.85e-07	0.54	1.00e+00			-0.43	1.00e+00			0.6	1.00e+00	0.6
hbbe1.3					-0.34	1.73e-12			-3.37	3.10e-49	-2.57	5.14e-79	0.48	1.00e+00	-2.07	1.48e-53	-2.64	4.82e-37	-2.35	1.18e-23	-1.78	1.03e-53	-3.33	3.61e-15			-2.21	1.02e-45	-3.79	4.18e-04	-1.47	1.00e+00	-3.6	9.41e-33	-3.28	4.15e-09	-4.67	1.91e-25	-4.14	4.09e-01	-4.34	4.27e-02	-2.57	2.95e-10	-2.76	6.04e-02	-4.57	1.00e+00	-5.5
rplp11
sat1a.22
CR383676.31
btg12
romo12
prss59.12
tubb4b2
eif3f2
tmem112
oaz1b1
uros2
zgc:1104252
rps132
eif3g2
eif4a1b2
si:ch1073-184j22.11
nme2b.22
eif3i2
ak22
naca2
cct52
ola12
CT027638.12
fam53b2
ciarta1
eif3c2
selenou1a1
eif3s6ip2
farsa2
rpl23a2
lmo22
h1-01
hbbe2					0.34	4.73e-09			-3.12	5.68e-44	-3.21	1.09e-76			-2.04	4.22e-44	-2.34	1.48e-41	-2.45	1.66e-23	-1.31	7.09e-39	-3.18	2.20e-15			-2.04	5.29e-45	-3.95	8.78e-04	-1.54	1.00e+00	-3.3	9.03e-29	-3.24	1.09e-07	-4.66	1.43e-20	-4.61	1.47e-02	-4.06	7.77e-01	-3.13	1.12e-11	-2.66	8.47e-01	-3.98	1.00e+00	-5.26
chac11
psma12
ela2l2
rpl292
pfn12
lxn2
ckmb2
rps231
alas2					-0.43	1.17e-08	-0.52	4.63e-01	-0.82	7.65e-02	-0.66	6.91e-09					-0.31	7.32e-09	-0.35	1.00e+00			-0.46	1.00e+00			-0.3	1.00e+00			-1.03	1.00e+00	-0.71	3.14e-01	-0.45	1.00e+00	-1.03	3.23e-02			-1.59	1.00e+00	-1.08	1.00e+00					-1.33
slc25a391
atp5f1b2
rpl42
mylpfb2
alas12
ldhba2
fam210b1
ucp2					-0.39	4.43e-08			0.57	3.64e-02	0.53	3.28e-19					0.69	5.26e-02																	0.71	1.00e+00	0.28	1.00e+00	0.58	1.00e+00	-0.91	1.00e+00							0.79
ier5					-0.39	7.25e-08			-0.32	1.00e+00											-0.4	3.49e-09							-0.57	1.00e+00			-0.67	3.32e-08					-1.35	1.00e+00
arrdc3a2
aldh9a1a.12
glo12
pvalb42
nt5e1
si:ch211-59o9.10					0.61	1.41e-07																																									0.74	1.00e+00
rps242
ela21
ndufb82
higd2a1
rps292
atp5po2
gapdhs2
tmsb4x2
rpl352
mgst3b2
si:ch211-103n10.51
atp5f1e2
rfxap2
eif3ha2
gsto21
tcp12
hsp70.12
tob1a					-0.37	1.75e-06											0.52	1.00e+00	0.52	1.05e-01	0.38	4.69e-06	0.54	1.00e+00					-0.78	1.00e+00											1.23	1.00e+00					-0.95	1.00e+00
h3f3b.1					-0.25	1.99e-06	0.27	6.00e-06					1.02	1.00e+00	0.46	1.00e+00							0.39	1.00e+00	0.75	3.83e-02					-0.27	1.00e+00	-0.26	1.00e+00
cox4i12
txndc91
ak32
cct82
nmt1b1
snrpe1
mgst1.21
tekt4					0.38	4.87e-06
ice1					0.42	4.92e-06
otub1a					-0.32	5.54e-06
nsa22
mt-nd42
rpl302
brd2a					-0.32	7.31e-06																					0.36	1.00e+00											-0.87	1.00e+00									-0.29
nop532
guk1a2
BX936337.12
tmem592
psap1
ucp31
lgals2b1
ela3l2
zgc:778492
akt1s12
zgc:926062
tspo2
mibp22
TXN1
myl12
snx5					-0.33	5.56e-05																			-0.32	1.00e+00									-0.28	1.00e+00
mt-nd22
eif3k1
scpp82
tp53inp12
fgfr1op21
klf11
myl12.12
cox5aa1
eif4ebp32
kdm6bb1
ctrl2
prdx32
ppiab1
eif51
ybx12
dbi2
atp5md2
atp5pb2
rpl272
mt-nd12
cyc11
ptgdsb.2					0.56	3.63e-04			-0.64	7.23e-01																											-0.64	1.00e+00
sf3b61
rpsa2
zgc:1364612
eif3d2
txnipa1
cpox1
urod1
atp5mc3b2
ubl7b1
ada1
laptm51
serf21
tuba8l22
dcun1d2a					-0.25	1.27e-03
ubb1
pno11
mef2aa					-0.26	2.05e-03	-0.27	9.36e-03																	-0.31	9.17e-01
atf31
march5l1
rgcc2
s100a10a					-0.32	2.33e-03																											1.34	2.14e-11
anxa1a1
hmbsa1
eif3s10					-0.25	3.74e-03							-0.32	1.00e+00											-0.3	1.00e+00									-0.28	1.00e+00											-0.72	1.00e+00
dldh1
krt172
iba57					-0.25	4.23e-03
lsm81
BX004769.1					0.42	4.82e-03
zgc:1121601
coa3b					0.32	5.87e-03
eif4ebp3l1
atp5if1b2
mkrn11
mmp13a.11
edf12
aqp1a.12
lyz1
tnnc21
ndufc2					-0.25	1.10e-02	0.27	1.61e-04					0.44	1.00e+00
marcksl1a1
fabp1b.11
selenoj2
ddx62
s100a10b1
zgc:1541642
atp1b1a2
epcam1
crip1					-0.26	2.78e-02					-0.29	1.00e+00	-0.98	1.00e+00			-0.63	6.11e-03													-0.54	1.00e+00	1.23	3.59e-02															1.52
uqcrh1
lsm12a1
igfbp1a					-0.31	8.51e-02					0.77	9.92e-13			0.47	1.00e+00					0.57	1.00e+00	0.41	1.00e+00					0.95	1.00e+00	-0.47	1.00e+00	-0.54	1.00e+00									-0.75	1.00e+00
cox6b11
zgc:1534091
apbb1					0.34	3.20e-01							0.32	1.00e+00
si:ch211-196c10.15					0.3	4.63e-01			0.59	2.08e-01					1.18	2.57e-20							0.35	1.00e+00
snrpg1
ctbp1					0.46	5.53e-01																																			1.25	1.00e+00
rpl62
mt-atp62
crema2
cox7c1
ggps1					0.32	1.00e+00					0.37	1.47e-12			0.51	1.00e+00	0.46	1.00e+00			0.32	7.35e-07					0.55	1.00e+00			1.08	1.00e+00
pabpc1b1
lsm71
ccni2
tuba8l41
sec61g1
mrpl14
atp5mf2
zgc:1630801
si:dkey-95p16.21
fthl272
histh1l					0.38	1.00e+00			0.52	2.24e-03	0.35	1.27e-13			0.57	1.24e-09	0.27	1.98e-01			0.3	1.09e-03	0.68	1.00e+00							-0.63	1.00e+00															0.62	1.00e+00
ube3c					0.35	1.00e+00
oga					0.51	1.00e+00							0.69	1.00e+00																															1.28	1.00e+00
slc29a1b2
snrpf1
jun1
arrdc3b1
si:ch211-207c6.21
cox17					0.49	1.00e+00	0.63	2.42e-21					-0.54	1.00e+00			0.52	7.95e-04	0.33	1.00e+00	0.39	2.81e-14			0.55	2.76e-01					-0.25	1.00e+00	0.49	1.00e+00	0.38	1.00e+00													0.66
sgk1					0.29	1.00e+00			0.33	1.00e+00	0.58	2.25e-16			-0.25	1.00e+00	1.08	2.73e-15			0.56	1.55e-14	0.43	1.00e+00			0.36	1.00e+00							0.62	1.00e+00					-0.72	1.00e+00
mak16					0.33	1.00e+00
ndufa1					0.58	1.00e+00	0.61	1.86e-30	0.37	1.00e+00	0.43	2.89e-10	1.02	3.49e-01			0.58	2.03e-05	0.64	6.84e-07	0.52	7.95e-26	0.51	1.18e-01	0.44	2.25e-01			0.46	1.00e+00			0.83	1.35e-07	0.28	1.00e+00	0.55	1.00e+00									0.96	1.00e+00	0.42
cbx3a					0.39	1.00e+00	0.37	6.40e-05			-0.43	4.71e-03					-0.3	7.32e-05			-0.35	1.40e-12					-0.35	6.26e-06	0.94	1.00e+00	-0.41	1.00e+00			-0.27	1.00e+00
snrnp200					0.28	1.00e+00
phf5a					0.36	1.00e+00	0.35	2.74e-10																	0.25	1.00e+00
mibp1
kmt2ca					0.45	1.00e+00							0.52	1.00e+00									-0.3	1.00e+00
si:ch211-213a13.11
dad1					0.37	1.00e+00	0.46	1.36e-15	0.42	1.00e+00					0.45	1.00e+00							0.48	2.95e-01	0.49	3.26e-01					-0.63	1.00e+00																	0.56
mt21
rpl261
selenow2b					0.32	1.00e+00																									-0.42	1.00e+00															0.77	1.00e+00
polr2k					0.32	1.00e+00	0.36	4.46e-11																	0.4	1.00e+00			0.39	1.00e+00
slc7a8a					0.47	1.00e+00			0.39	1.00e+00									0.28	1.00e+00																	0.49	1.00e+00											-0.35
sf3a2					0.4	1.00e+00					-0.31	1.73e-01	-0.4	1.00e+00																			-0.39	7.56e-04	-0.26	1.00e+00	-0.42	7.71e-01	-0.46	1.00e+00			-0.38	2.26e-01
bcl2l1					0.53	1.00e+00
si:ch211-227m13.11
ppp2r2ab1
BX323557.1					0.32	1.00e+00
CABZ01080568.1					0.4	1.00e+00																			0.35	1.00e+00
abhd3					0.3	1.00e+00
ubl3a					0.3	1.00e+00							0.63	1.00e+00																	-0.46	1.00e+00											0.64	1.00e+00
lsm6					0.36	1.00e+00	0.48	1.50e-11															0.3	1.00e+00	0.39	1.00e+00			0.74	1.00e+00
ube2al1
CABZ01113192.1					0.28	1.00e+00																							0.41	1.00e+00																	0.82	1.00e+00
rpl310
tpt13
rps293
mt-atp8							0.7	6.89e-51	0.71	9.58e-08	0.52	1.64e-20	1.14	2.13e-03			1.39	5.54e-15	0.92	1.03e-02	0.64	7.69e-25	0.51	2.71e-01	1.03	2.00e-12	1.31	3.41e-14	1.1	1.00e+00	2.19	3.67e-03	1.37	2.06e-05	0.93	2.56e-03	0.77	1.72e-02									2.33	7.82e-01
rack13
rpl153
rpl18a3
rpl383
rpl22l13
pvalb13
actc1b3
rps33
rpl293
rpl5a3
atp5f1e3
rps63
rpl7a3
eef1b23
rps183
fth1a3
eif3m3
hspa83
cox7c2
rps163
rps4x3
eif3ba3
eef1a1l13
rps213
rpsa3
pvalb23
rplp03
NDUFB11
rpl83
rpl193
eif3ea3
ppiaa3
slc25a53
eef1g3
rps210
prdx23
atp5mf3
rsl24d13
atp5md3
rpl10a3
eef2b3
ost41
si:ch211-235e9.61
ndufa13
rps282
rps173
rpl262
tmem113
rpl103
lmo23
eif2s1b3
rps8a3
srp14							0.35	4.83e-29					0.42	1.00e+00									0.33	1.13e-01	0.28	1.12e-02							0.3	1.00e+00			0.5	1.56e-01											0.65
tma7							0.8	1.24e-28	0.86	7.48e-06							0.39	1.00e+00	0.42	3.47e-01	0.33	3.59e-08	0.67	5.46e-03	0.7	1.12e-01			0.82	1.00e+00			0.5	3.11e-02			0.61	1.00e+00	0.94	1.00e+00									0.82
rpl93
mibp23
rpl123
blvrb3
rpl133
rpl183
eif2s33
rpl73
hsp90ab13
eif3f3
hsp70.13
rps3a3
rps93
rpl13a3
metap2b3
cox7b							0.72	7.53e-25											0.55	5.30e-05			0.46	1.18e-01	0.64	5.98e-02			0.7	1.00e+00	-0.52	1.00e+00	0.37	1.00e+00			0.4	1.00e+00	0.37	1.00e+00									0.76
mt-nd4l							0.54	8.90e-25	0.47	1.00e+00	0.43	5.71e-11	0.99	1.00e+00	0.53	1.20e-01	1.13	1.95e-12	0.66	3.55e-01	0.62	1.33e-19	0.37	1.00e+00	0.93	3.14e-05	1.46	2.14e-26	1.29	4.61e-02	1.93	9.26e-01	1.1	1.00e+00	0.94	1.21e-04	0.72	2.06e-01			0.93	1.00e+00					1.46	1.00e+00
prss13
rps113
cct6a3
rpl113
mt-co23
hbae1.33
si:dkey-95p16.22
si:dkey-151g10.6							0.62	3.82e-23	0.85	6.71e-42	0.68	2.17e-56	0.52	1.00e+00	0.79	3.26e-59	0.68	5.39e-21	0.69	1.48e-16	0.88	1.65e-59	0.92	8.54e-14	0.65	1.67e-05	0.46	2.80e-11	0.66	2.58e-01			0.79	5.69e-24	0.91	2.93e-07	0.97	5.37e-20	1	8.52e-04					0.6	1.00e+00	0.99	1.00e+00	0.9
naca3
mylpfa3
vdac23
nsa23
mcl1a3
tnnt3b3
prss59.23
rps53
si:ch211-207c6.22
hbae1.13
cox171
atp5mea							0.45	4.38e-21	0.44	1.92e-04					0.58	2.47e-01			0.49	5.82e-05			0.47	1.00e+00	0.43	3.20e-02							0.34	1.00e+00			0.64	1.05e-01	1.2	1.00e+00									0.56
mylz33
ctrb13
rps232
mt-co33
COX7A2							0.46	6.08e-20															0.41	1.00e+00	0.33	1.00e+00			0.89	8.86e-02			0.62	1.97e-03															0.73
rps103
si:ch1073-429i10.32
hsp70.21
hsp70.31
eif3d3
cox7a2a							0.54	6.02e-19											0.26	1.00e+00					0.45	1.00e+00
rpl392
cela1.63
tp53							-0.55	1.41e-18															-0.36	1.00e+00											-0.42	9.05e-02							-0.42	1.00e+00	0.87	1.00e+00
ubc3
eif3ja							0.47	1.60e-18			0.31	4.49e-06									0.32	5.35e-09	0.43	1.00e+00	0.5	1.00e+00
tpma3
ndufa3							0.55	2.17e-18	0.45	1.78e-01							0.48	4.38e-02	0.68	1.86e-08	0.55	3.45e-23	0.64	3.07e-02	0.54	5.93e-02			0.57	1.00e+00			0.72	1.56e-04													0.85	1.00e+00	0.97
rpl323
fam53b3
creg12
ccni3
btg13
eif4a1b3
rpl43
atp6v0e1							0.46	3.29e-17	0.7	2.45e-08	0.44	1.70e-14			0.57	4.07e-02	0.37	1.00e+00	0.5	6.25e-03	0.56	5.11e-30	0.56	2.97e-01	0.71	1.11e-05	0.47	1.00e+00					0.51	1.61e-01			0.7	1.00e+00					-0.33	1.00e+00					0.91
tnni2a.43
rpl5b3
rps143
rps27a2
C25H12orf731
hbbe1.13
zgc:560953
ndufa2							0.44	1.76e-16					0.67	1.00e+00			0.39	1.00e+00	0.63	7.66e-06					0.38	1.00e+00							0.81	2.60e-04					0.65	1.00e+00
uba523
dnajb1b2
eif3i3
dad11
rpl213
slc25a3b3
atp5mc1							0.55	2.94e-15			-0.37	1.00e+00													0.31	1.00e+00									-0.57	1.00e+00													0.66
uqcrq							0.58	3.90e-15	0.37	1.00e+00					0.37	1.00e+00	0.72	6.14e-08	0.56	1.27e-04	0.49	1.69e-19	0.39	1.00e+00	0.57	1.00e+00			0.59	1.00e+00	-1.01	1.00e+00	0.67	1.29e-04											0.68	1.00e+00	0.51	1.00e+00
rps153
csde11
ckma3
rps191
ola13
rpl173
slc11a23
ndufa5							0.41	1.44e-13									0.37	1.00e+00	0.52	6.28e-05									0.76	1.00e+00			0.59	9.08e-02															0.68
rps73
snrpe2
bzw1a1
hbbe1.22
prdx1							0.4	3.22e-13			-0.4	7.36e-01	-0.93	1.00e+00			0.71	3.41e-04			0.67	1.33e-14					0.55	6.88e-01					-1.1	1.00e+00
nmt1a							0.31	4.18e-13									0.29	1.00e+00					0.32	1.00e+00	0.45	1.00e+00			0.79	1.61e-02			0.33	1.00e+00					0.67	1.00e+00							0.89	1.00e+00	0.74
cox6c							0.55	4.82e-13	0.37	1.00e+00					0.45	1.00e+00	0.37	1.00e+00	0.4	7.63e-03	0.37	9.59e-11	0.56	1.95e-03	0.49	1.00e+00					-0.35	1.00e+00	0.58	3.94e-05			0.55	1.00e+00	0.49	1.00e+00									0.47
prss59.13
actb12
uqcrb							0.43	1.69e-12									0.29	6.63e-01	0.26	1.00e+00	0.25	1.02e-06			0.43	1.00e+00					-0.46	1.00e+00	0.49	1.00e+00					0.69	1.00e+00			-0.52	1.35e-04					0.47
slc1a4							0.38	2.14e-12																					1.32	8.07e-05											1.03	1.00e+00
rpl23a3
sf3b62
rpl35a2
atp1b1a3
chac12
BX936337.13
eif1axb							0.4	6.25e-12	0.29	1.00e+00			0.57	1.00e+00									0.32	1.00e+00	0.49	1.00e+00			0.69	1.00e+00			0.65	3.14e-03
lsm5							0.28	6.81e-12																	0.36	1.00e+00
CR383676.21
rpl243
nme2b.13
lsm61
sec11a							0.32	1.68e-11	0.26	1.00e+00
rpl63
rgcc3
sub1a							0.53	2.70e-11																	0.5	1.00e+00			0.84	1.00e+00
tmod43
polr2k1
rpl142
ak13
mt-nd3							0.42	1.82e-10	0.42	3.35e-01							0.52	1.00e+00	0.66	1.00e+00			0.43	1.00e+00	0.8	5.02e-01	0.46	1.00e+00			1.28	1.00e+00			0.92	8.87e-03	0.65	1.00e+00	0.76	1.00e+00							0.65	1.00e+00
actb23
psmb71
guk1a3
atp5pf							0.47	2.46e-10	0.36	1.00e+00							0.32	1.21e-01					0.4	1.00e+00	0.44	1.00e+00					-0.33	1.00e+00	0.36	1.00e+00							-0.35	1.00e+00							0.57
hist1h2a3.1							0.47	2.52e-10
cox14							0.32	2.65e-10											0.32	1.00e+00					0.42	1.00e+00			0.58	1.00e+00			0.37	1.00e+00
phf5a1
eef2l23
hbae1.3.12
epb41b1
alas13
eif3c3
lsm12b2
cops9							0.31	9.68e-10									0.26	1.00e+00							0.3	1.00e+00
klf12
hsp70l							0.39	1.47e-09							-0.4	1.00e+00									0.7	1.72e-01																			1.24	1.00e+00
gtpbp42
rpl282
tuba8l23
zgc:193541							0.46	9.55e-09									0.32	1.00e+00	0.3	1.00e+00			0.61	1.02e-01	0.29	1.00e+00					-0.4	1.00e+00																	0.6
ddx61							0.35	1.46e-08					0.81	1.00e+00							0.3	3.93e-06	0.34	1.00e+00	0.44	1.00e+00			1	1.00e+00					0.36	1.00e+00
ak23
ap2m1a3
rpl303
grpel1							0.26	2.10e-08																													0.36	1.00e+00
smdt1b							0.28	2.11e-08									0.26	1.00e+00					0.32	1.00e+00									0.65	1.00e+00															0.77
eif3s6ip3
slirp							0.36	3.35e-08
tubb11
pabpc1b2
p4hb							0.31	4.55e-08	0.96	7.35e-09	0.48	1.78e-13			1.4	2.91e-28	0.3	1.00e+00			0.39	2.81e-09	0.7	2.43e-03	0.63	8.58e-02			1.15	9.22e-02							1.26	4.91e-09
rplp2l1
h3f3d2
atox1							0.36	5.74e-08					0.96	1.00e+00											0.34	1.00e+00							0.64	1.00e+00
uqcr10							0.35	7.78e-08					-0.79	1.00e+00					0.4	1.00e+00																					-0.7	1.00e+00							0.57
mylpfb3
snrpg2
hsp90aa1.2							0.45	9.19e-08	0.36	1.00e+00	-0.81	1.19e-05	-1.25	1.00e+00	-1.45	1.63e-27	-0.28	1.00e+00	-0.52	1.00e+00			-0.59	1.00e+00	0.61	1.00e+00					-0.69	1.00e+00			-0.64	1.00e+00			-1.7	1.00e+00	-0.96	1.00e+00
atp5meb							0.32	9.58e-08											0.28	1.00e+00					0.29	1.00e+00			0.5	1.00e+00	-0.58	1.00e+00	0.39	1.00e+00
abce1							-0.33	9.87e-08																	-0.28	1.00e+00																			-0.44	1.00e+00
rps123
snrpf2
anxa11a2
ddb2							0.31	3.58e-07	0.36	1.00e+00					0.53	1.00e+00			0.33	1.00e+00			0.39	1.00e+00							0.86	1.00e+00			0.27	1.00e+00					1.12	1.00e+00							0.57
tfr1a1
h3f3b.1.1							-0.3	7.26e-07			-0.29	1.00e+00							-0.25	1.00e+00					-0.32	1.00e+00							-0.54	2.46e-05	-0.29	1.00e+00	-0.25	1.00e+00					-0.65	4.00e-03
cct2.13
magoh							0.32	9.37e-07																					0.95	1.00e+00	-0.33	1.00e+00
BX548011.2							0.27	1.19e-06																															0.84	1.00e+00									-0.96
mgst3b3
sarnp							0.36	1.33e-06	0.5	5.39e-01													0.36	1.00e+00	0.29	1.00e+00
si:ch73-248e21.71
ela2l3
dpy30							0.3	2.06e-06																	0.31	1.00e+00			0.61	1.00e+00
mrpl52							0.29	2.26e-06
atp5l							0.3	2.28e-06	0.49	4.60e-02									0.32	1.00e+00					0.27	1.00e+00					-0.83	1.00e+00
ndufs5							0.31	2.42e-06							-0.27	6.66e-01											-0.26	1.00e+00
eif3ha3
lsm82
gdi21
mt-cyb3
dnase1l4.2							-0.34	3.32e-06															-0.37	1.00e+00																									-0.33
hmgn6							0.38	3.91e-06			-0.31	1.00e+00	0.36	1.00e+00			-0.26	1.00e+00							0.48	1.00e+00	-0.33	1.68e-02																			-0.79	1.00e+00
vcp							0.42	3.97e-06													0.31	4.95e-05			0.42	1.00e+00
scpp83
micos10							0.34	4.94e-06									0.26	1.00e+00							0.39	1.00e+00					-0.66	1.00e+00	0.32	1.00e+00
prelid3b2
zgc:926063
h3f3b.11
aldh9a1a.13
ncoa41
fam210b2
tomm6							0.34	1.11e-05	0.32	1.00e+00															0.3	1.00e+00													-0.39	1.00e+00									-0.28
txndc92
sem1							0.36	1.11e-05																	0.35	1.00e+00																					-0.84	1.00e+00
cdv3							0.29	1.20e-05	0.45	1.00e+00	0.5	1.79e-12	0.75	1.00e+00	0.39	1.00e+00	0.39	1.00e+00			0.28	3.07e-05			0.44	1.00e+00			1.11	1.00e+00
farsa3
manf							0.35	1.69e-05	0.5	1.00e+00					0.45	1.00e+00																					0.51	1.00e+00					-0.34	1.00e+00
nop533
fgfr1op22
tspo3
romo13
uros3
aars13
tpd52l2b1
baz1a.1							-0.28	3.95e-05															-0.31	1.00e+00
tal12
crema3
zgc:778493
aldh1l1							-0.26	5.43e-05
cbx3a1
cox8a1
psmb3							0.31	8.40e-05			-0.41	1.60e-03													0.34	1.00e+00					-0.43	1.00e+00	-0.25	1.00e+00	-0.36	1.00e+00	-0.3	1.00e+00					-0.37	2.58e-01	-0.53	1.00e+00
rad21a							-0.27	8.65e-05			-0.33	2.21e-03			-0.31	6.96e-03							-0.27	1.00e+00			-0.28	8.24e-03					-0.4	7.16e-03	-0.37	1.00e+00
psmb1							0.29	8.68e-05			-0.39	2.64e-04									-0.29	9.09e-06									-0.61	1.00e+00			-0.36	1.00e+00							-0.61	2.74e-02
rabgap1l2
eif3hb1
lxn3
cxcr4b							-0.34	1.19e-04																									-1.15	4.95e-01
eif12
baz1b							-0.31	1.23e-04															-0.44	1.00e+00									-0.3	9.64e-02							-0.62	1.00e+00
coq8aa1
rpl273
BX548028.1							-0.72	1.45e-04			-0.3	1.00e+00	0.67	1.00e+00			-0.28	2.28e-06
ndufc21
aqp1a.13
tubb4b3
ndufv3							0.29	2.29e-04											0.47	1.00e+00
snrpd1							0.3	2.31e-04															0.3	1.00e+00	0.25	1.00e+00							-0.33	1.00e+00	-0.26	1.00e+00
ttk							-0.28	2.88e-04
hmbsa2
lyrm2							0.26	3.36e-04									0.4	1.00e+00	0.32	4.18e-01	0.52	1.01e-23					0.28	1.00e+00					0.53	1.00e+00			0.42	1.00e+00
idh21
psmb2							0.29	3.54e-04	-0.25	1.00e+00	-0.28	1.00e+00															-0.32	3.55e-03	-0.3	1.00e+00	-0.51	1.00e+00									-0.69	1.00e+00
h3f3c							-0.27	3.77e-04																											-0.48	8.58e-01													-0.25
fthl273
clgn2
hist1h4l.16							0.38	6.26e-04
pik3ip1							0.28	6.28e-04																																			-0.31	1.00e+00
rbbp4							0.28	7.42e-04
si:ch211-244o22.21
gapdhs3
eef1da2
eif1b							0.29	1.18e-03																	0.52	1.00e+00			0.93	1.00e+00	-0.45	1.00e+00
coa3a							0.3	1.27e-03
ppp1r101
rab5c							-0.28	1.34e-03																	-0.42	1.51e-02
snrpd3l							0.29	1.35e-03
tcea1							0.26	1.57e-03							0.47	1.00e+00
tln1							-0.29	1.65e-03					-0.92	1.00e+00									0.34	1.00e+00	-0.34	1.00e+00							-0.31	1.54e-01	-0.4	1.00e+00							-0.5	2.11e-01
ddit31
COX5B							0.32	1.86e-03					-0.46	1.00e+00																	-0.77	1.00e+00			-0.48	1.00e+00							-0.38	1.00e+00	-0.6	1.00e+00
hist1h4l.6							0.64	1.96e-03																	0.37	1.00e+00
selenoj3
top1l							0.35	2.43e-03									0.41	1.00e+00			0.25	1.64e-04											-0.34	1.00e+00					-0.51	1.00e+00
arl6ip12
isg15							-0.29	2.81e-03																					-0.76	1.00e+00
mif1
atp5if1a1
si:rp71-45k5.4							0.25	4.02e-03	-0.29	6.12e-01																													-0.51	1.00e+00
txnrd3							0.27	4.17e-03																					0.76	1.00e+00			0.44	1.00e+00															0.61
purba2
pno12
mknk2b							-0.4	4.87e-03					-1.26	1.00e+00									-0.43	1.00e+00					-1.12	1.00e+00	-0.95	1.00e+00	-0.27	1.00e+00			0.38	1.00e+00	-0.79	1.00e+00
rpl37.11
eif4ebp3l2
ociad21
tars1							0.33	7.06e-03									0.26	1.00e+00					0.45	6.79e-01	0.3	1.00e+00					-0.65	1.00e+00					0.33	1.00e+00					-0.42	1.00e+00
mef2aa1
npm3							0.27	1.05e-02	0.27	1.00e+00													0.39	1.00e+00
dut							0.35	1.07e-02
rpa3							0.29	1.16e-02																	0.44	1.00e+00
eef1db1
nt5c2l11
ucp32
cox6a1							0.29	1.95e-02	0.27	1.00e+00			-0.68	1.00e+00															0.33	1.00e+00	-0.5	1.00e+00			-0.49	1.00e+00									-0.63	1.00e+00			0.54
hnrnpa0l.12
rhd1
rtcb1
b2ml							-0.26	2.35e-02	-0.45	3.66e-05	-0.36	7.99e-02			-0.52	2.65e-07			-0.39	7.77e-02	-0.47	3.13e-20	-0.32	1.00e+00	-0.25	1.00e+00							-0.25	1.00e+00			-0.8	3.74e-07	-0.67	1.00e+00	-1	1.00e+00
nr1d2b1
lgals2b2
kars12
rfc5							-0.27	5.49e-02																	-0.28	1.00e+00
prc1a							-0.33	5.58e-02
serbp1a3
rassf1							-0.26	7.04e-02					-0.32	1.00e+00
cct32
TXN2
cct53
ldhba3
nudc							0.31	1.30e-01																	0.41	1.00e+00			0.79	1.00e+00													-0.45	1.00e+00
tp53inp13
cox5ab							0.25	1.54e-01																							-0.64	1.00e+00			-0.44	1.00e+00					-0.74	1.00e+00					-1.61	1.00e+00	0.48
si:ch211-15b10.6							-0.26	1.72e-01											-0.34	1.00e+00									-0.99	1.00e+00			-0.41	1.00e+00							-0.61	1.00e+00					-0.82	1.00e+00
ier2b1
cep55l							-0.28	1.95e-01
cahz2
hbae52
nusap1							-0.43	2.26e-01																											-0.28	1.00e+00
zgc:1629441
cdk1							-0.35	2.56e-01
ddx211
aldoaa							-0.26	3.34e-01			-0.27	1.00e+00	-1.63	1.38e-01	-0.54	4.89e-07											-0.37	1.00e+00			-1.19	1.00e+00	-0.33	1.00e+00	-0.67	2.75e-01			-0.88	1.00e+00					-0.52	1.00e+00	-0.82	1.00e+00
lamtor2							0.25	3.77e-01																																					-0.57	1.00e+00
hint1							0.26	4.11e-01											0.34	1.00e+00
alas21
krt18a.11
tp53inp2							-0.61	6.78e-01
zgc:1104253
cirbpa							0.37	8.18e-01	0.46	1.00e+00	0.28	2.31e-07			0.68	1.01e-08	0.47	3.33e-04			0.47	6.72e-17	0.44	1.00e+00	0.45	1.00e+00	0.35	1.00e+00					-0.52	3.32e-03			0.36	1.00e+00			0.84	1.00e+00			0.61	1.00e+00
prmt1							0.25	1.00e+00	0.4	1.00e+00					1.19	3.29e-19					0.36	1.55e-08	0.47	1.00e+00	0.62	1.00e+00	0.29	1.00e+00	0.96	3.90e-01							0.45	1.00e+00
msna1
anxa4							-0.28	1.00e+00	-0.49	1.52e-06					-0.31	6.81e-02													-0.54	1.00e+00			-0.83	1.00e+00	-0.7	2.60e-02	-0.31	1.00e+00	-1.05	1.00e+00			-0.27	1.00e+00	-1.51	1.00e+00
cox6b12
rsl1d1							-0.33	1.00e+00	-0.43	1.15e-04					-0.53	1.26e-06			-0.45	9.98e-02					-0.32	1.00e+00	-0.26	8.64e-01							-0.45	1.00e+00	-0.3	1.00e+00					-0.49	1.00e+00
si:dkey-248g15.3							0.45	1.00e+00			1.61	2.71e-38	2.99	1.50e-01			1.28	9.05e-03													3.08	1.73e-04	0.87	1.00e+00							0.31	1.00e+00					2.23	1.00e+00
rbm28							0.33	1.00e+00	0.43	1.00e+00
tpx2							-0.29	1.00e+00
zgc:55461							-0.29	1.00e+00
numa1							-0.27	1.00e+00
pclaf							0.28	1.00e+00
rps27l							-0.57	1.00e+00													0.34	1.00e+00									-1.27	1.00e+00	0.55	1.00e+00			1.15	1.00e+00									1.06	1.00e+00
gpx1a3
wdr43							-0.27	1.00e+00											-0.26	7.30e-01			-0.28	1.00e+00	-0.55	3.39e-03									-0.3	1.00e+00
stmn1a							0.28	1.00e+00																									-0.45	1.00e+00
ccnd1							-0.27	1.00e+00									-0.39	1.23e-05									-0.28	3.41e-03
zgc:1534092
klf17							-0.27	1.00e+00
h1-02
zgc:1627301
tuba8l							-0.35	1.00e+00	-0.37	5.80e-02	0.44	4.52e-13	-0.31	1.00e+00																													-0.55	1.00e+00
si:ch1073-184j22.12
cyt1							0.39	1.00e+00			0.55	1.53e-14					0.29	5.42e-01							0.89	1.00e+00	0.95	1.24e-25	1.44	1.00e+00	1.27	1.00e+00													2.21	1.00e+00	1.97	1.00e+00
krt8							-0.33	1.00e+00	-0.5	1.39e-04	0.25	5.91e-04			-0.72	4.46e-23			-0.61	1.00e+00											0.97	1.00e+00					-1.46	4.67e-04	-1.08	1.00e+00			-0.7	1.00e+00
ppdpfb1
cldnb							-0.27	1.00e+00	-0.78	2.63e-01	0.35	9.23e-11									0.37	6.10e-14	-0.38	1.00e+00
cd63							-0.31	1.00e+00	-0.41	3.44e-01			-0.96	1.00e+00	-0.42	7.76e-04			-0.45	2.16e-02									0.51	1.00e+00	-0.68	1.00e+00	-0.5	3.08e-01													-0.97	1.00e+00	-0.59
agr2							-0.68	1.00e+00
hspe11
gtpbp11
cenpf							-0.3	1.00e+00
xbp1							-0.26	1.00e+00			0.28	2.22e-05					0.3	1.00e+00			0.5	1.22e-17			0.27	1.00e+00	0.36	1.00e+00					-0.55	2.33e-03	-0.34	1.00e+00	0.55	1.00e+00
icn2							0.3	1.00e+00					0.38	1.00e+00			0.82	1.21e-25			0.53	5.99e-35									1.47	1.00e+00															2.36	1.00e+00
c1qbp							0.29	1.00e+00															0.48	1.00e+00	0.34	1.00e+00																	-0.47	1.00e+00
nupr1a1
hsbp1a							0.27	1.00e+00
jun2
icn							-0.57	1.00e+00			0.87	3.55e-18	2.22	4.61e-01			0.92	2.67e-22			1.03	1.02e-50					0.52	4.83e-06			1.09	1.00e+00	1.69	1.51e-05	1.52	1.00e+00			1.08	5.86e-02							1.12	1.00e+00
tmsb4x3
actc1b4
rps294
hbbe1.31
pvalb14
rpl384
rps214
rpl294
hbbe21
pvalb24
hbae3									-2.91	6.44e-44	-2.94	1.04e-83	0.54	1.00e+00	-2.15	1.01e-56	-2.66	4.01e-37	-2.51	1.61e-21	-1.88	1.48e-52	-3.58	1.47e-16			-2.23	4.37e-44	-3.97	2.32e-04	-1.76	3.43e-02	-3.73	8.15e-33	-3.38	9.35e-07	-4.79	8.79e-24	-4.99	2.34e-03	-4.74	4.74e-02	-2.96	3.69e-13	-3.57	5.51e-02	-4.2	1.00e+00	-4.85
si:dkey-151g10.61
rpl393
rpl312
rpl37.12
hbae1.34
ppiaa4
zgc:171772									0.67	6.76e-34	0.5	1.36e-46	0.41	1.00e+00	0.59	2.28e-44	0.51	1.66e-07	0.44	7.63e-06	0.65	1.15e-42	0.64	4.68e-11	0.41	2.19e-02	0.28	1.00e+00	0.5	1.00e+00			0.6	1.97e-18	0.66	1.17e-07	0.72	4.70e-15	0.9	3.30e-02					0.58	1.00e+00	0.92	1.00e+00	0.77
rps283
hbbe1.14
mylz34
rpl36a									0.6	3.14e-28	0.41	3.40e-34			0.47	1.80e-32	0.45	1.53e-09	0.4	1.72e-02	0.6	4.61e-49	0.6	3.90e-12	0.35	1.00e+00			0.41	1.00e+00			0.61	3.66e-13	0.55	4.64e-03	0.71	9.40e-16	0.92	2.69e-03					0.36	1.00e+00	1.08	1.00e+00	0.62
hbae1.3.13
eef1a1l14
rpl263
rpl36									0.53	4.61e-23	0.34	1.91e-25			0.31	2.72e-12	0.42	8.94e-13	0.37	8.88e-02	0.62	1.51e-54	0.4	3.04e-07	0.29	1.00e+00	0.46	2.14e-11	0.4	1.00e+00			0.55	5.95e-11	0.63	5.72e-06	0.6	3.27e-11	0.6	5.17e-02			-0.69	1.83e-03			0.69	1.00e+00	0.5
rpl154
prss14
hbbe1.23
tpma4
ctrb14
eif2s34
tnnt3b4
ckma4
tpt14
tnni2a.44
rack14
mylpfa4
prss59.24
fth1a4
CT027638.13
rps4x4
cela1.64
rps261
hbae1.14
hsp90ab14
rpl84
rps64
hspa84
rpl22l14
ost42
eif3m4
vdac24
tmsb4x4
rps34
krt18b									-0.87	1.64e-13									-0.28	1.00e+00									-0.71	1.00e+00			-1.13	2.60e-02	-1.12	1.00e+00	-0.75	1.29e-02	-1.71	1.00e+00					-0.96	1.00e+00
mt-co34
rpl7a4
ak14
sult6b1									-0.82	6.99e-13	-0.26	1.00e+00			-1.14	1.27e-20	-0.51	1.97e-02	-0.25	1.00e+00	-0.35	9.63e-11							-0.43	1.00e+00	-0.63	1.00e+00			-0.55	1.62e-01							-0.35	1.00e+00
rplp2l2
prss59.14
srsf5a2
mylpfb4
hoxb13a									0.36	7.73e-12
rps215
mt-co24
rps15a									0.37	2.34e-11	0.28	3.98e-13			0.27	8.99e-12					0.42	1.40e-31	0.34	1.63e-06							-1.13	3.77e-02			0.35	1.00e+00	0.52	1.37e-06	0.57	3.97e-01			-0.27	1.00e+00			0.43	1.00e+00	0.54
hbae53
rplp2									0.36	4.72e-11					0.34	9.01e-16	0.39	1.85e-12	0.38	2.90e-08	0.47	2.90e-43					0.3	9.31e-08					0.58	5.73e-16	0.59	9.46e-08	0.4	7.43e-07	0.47	1.00e+00							0.45	1.00e+00	0.38
sec61g2
thbs1a									1.04	8.01e-11	0.52	1.85e-11																									0.27	1.00e+00
acsl4b									1.07	8.71e-11	1.25	7.08e-51			1.04	1.12e-05	1.17	1.82e-14			0.97	6.71e-40					1.32	5.57e-16							0.8	2.96e-01	0.59	1.00e+00	0.59	1.00e+00
mibp24
crema4
eif3d4
prdx24
eif3ba4
rplp04
rps26l									0.41	2.09e-10	0.28	8.74e-18			0.34	3.60e-16	0.43	1.48e-09	0.33	1.83e-01	0.5	6.74e-51	0.41	3.20e-08			0.26	1.06e-02					0.48	9.37e-11	0.5	9.80e-04	0.6	4.51e-09	0.64	4.87e-01							0.84	1.00e+00	0.81
eef1g4
cct6a4
eif2s1b4
rpl18a4
pvalb43
ela2l4
CABZ01092746.1									-0.93	2.43e-09																											0.49	1.00e+00
ela22
vim									-1.23	5.94e-09					-0.73	1.00e+00
p4hb1
rps184
fgl1									1.36	2.26e-08
eif4a1b4
atp6v0e11
zhx3									0.48	5.42e-08	0.49	5.32e-26	0.73	1.00e+00	0.38	1.00e+00	0.44	6.07e-01							0.3	1.00e+00	0.51	1.00e+00									0.64	1.66e-04							0.46	1.00e+00
rps251
atp5f1e4
eif3ea4
mt-atp81
klf6a									-0.67	1.03e-07	-0.82	3.80e-22	-1	1.00e+00	-0.42	5.61e-02	-0.79	1.08e-08			-0.41	5.50e-06					-0.35	3.40e-03	-0.66	1.00e+00			-0.7	7.29e-03			-0.66	1.00e+00	-1.2	1.00e+00
socs3a									-0.82	1.09e-07	-0.57	4.16e-06			-0.58	2.29e-04	-0.34	1.49e-04	-0.5	1.00e+00	-0.64	1.14e-08	-0.4	1.00e+00			-0.36	5.92e-01	-0.52	1.00e+00			-0.26	1.00e+00			-0.82	2.91e-02			-1.01	1.00e+00	-0.7	1.00e+00	-1.48	1.00e+00			-0.27
csde12
zgc:77650									1.22	1.94e-07	0.56	1.86e-16					0.4	1.00e+00			0.31	3.50e-04	1.96	6.01e-20	1.15	1.00e+00	0.39	1.00e+00					2.4	8.57e-12	2.44	2.22e-14	1.01	2.31e-03											1.5
eif3c4
rplp12
capza1a									-0.54	4.33e-07					-0.26	9.81e-03							-0.29	1.00e+00							-0.63	1.00e+00			-0.47	7.06e-01							-0.25	1.00e+00
zgc:153704									-1.38	4.64e-07
rpl10a4
thbs1b									0.84	6.89e-07
prkd3									0.45	7.92e-07	0.31	1.68e-13	0.97	9.20e-06															0.34	1.00e+00							0.39	1.00e+00
ccni4
ckmb3
anxa41
scpp84
eif3s6ip4
aldh9a1a.14
dhrs3a									-0.69	2.28e-06																											-0.34	1.00e+00
rhag1
rpl134
romo14
ak24
fam120a									0.52	3.76e-06			0.91	4.36e-04	0.44	1.00e+00	0.26	1.00e+00											0.51	1.00e+00
selenop									-0.55	3.77e-06	-0.33	9.32e-02			-0.49	3.96e-06	-0.35	9.48e-05			-0.36	1.02e-09															-0.27	1.00e+00
ginm1									-0.51	4.43e-06					-0.51	9.41e-04													-0.88	1.00e+00									-0.43	1.00e+00			-0.51	1.00e+00
rpsa4
aldob1
ola14
ctrl3
rpl221
tma71
gpm6ab									0.72	7.75e-06																																	0.43	1.00e+00
nme2b.23
eef1b24
mt-cyb4
thbs4a									0.56	8.60e-06
rps3a4
cct2.14
eif3i4
and1									1.3	1.61e-05	1.22	5.41e-23	1.38	1.00e+00																							1.47	2.36e-19
ela3l3
fabp21
actb24
col11a1b									0.9	2.96e-05
lxn4
b2ml1
CR383676.32
NDUFB12
pfn13
rsl1d11
rps8a4
krt81
myl13
cahz3
wif1									1.62	1.72e-04
atp5mea1
acadm1
eif3ha4
tmem176									-0.45	2.37e-04									-0.33	1.00e+00
ccnl1a									-0.38	2.63e-04					-0.71	1.42e-10																	-0.3	3.95e-01	-0.31	1.00e+00	-0.31	1.00e+00
pcolcea									-0.65	2.72e-04																			-0.57	1.00e+00
rpl5a4
pabpc1b3
akt1s13
si:ch1073-291c23.2									-0.43	4.27e-04																			-0.42	1.00e+00							-0.38	1.00e+00							-0.62	1.00e+00
col1a1a									1.03	4.27e-04	0.51	7.78e-16	1.45	3.35e-01									-0.36	1.00e+00			-0.32	1.50e-03	0.6	1.00e+00					-0.4	1.00e+00	0.91	2.53e-09
saa									-2.54	4.57e-04																			-3.03	1.00e+00					-0.37	1.00e+00	-1.33	1.00e+00
igf2b									-0.47	5.39e-04
mdka									0.8	5.58e-04	1.55	5.95e-54	2.11	1.00e+00			0.85	3.15e-03			0.41	1.16e-06					0.31	1.00e+00	1.42	8.49e-02	1.22	1.00e+00																	-0.36
nap1l1									-0.5	5.74e-04	-0.33	7.24e-01	-0.7	1.00e+00	-0.36	2.49e-02							-0.47	1.90e-01					-0.56	1.00e+00	-0.56	1.00e+00	-0.43	3.18e-03	-0.46	3.63e-02	-0.37	1.00e+00	-0.49	1.00e+00	-0.64	1.00e+00	-0.47	1.00e+00	-0.65	1.00e+00			-0.48
cox7c3
blvrb4
meis2a									-0.74	7.98e-04
flot2a									-0.35	8.32e-04
cox4i2									-0.37	8.93e-04
ntd5									-0.74	9.35e-04					-0.41	1.00e+00													-1.1	1.00e+00
BX936337.14
zgc:778494
eef1db2
mmp13a.12
mgst3b4
flna									0.86	1.86e-03	0.55	2.01e-16																	1.87	1.86e-03					-0.3	1.00e+00	0.51	1.00e+00									0.78	1.00e+00
clic22
xpr1b									0.44	2.09e-03	0.41	1.34e-11	2.05	7.83e-03	0.47	1.00e+00															0.76	1.00e+00					0.35	1.00e+00			1.79	1.00e+00
slco2b1									-0.65	2.19e-03
histh1l1
zgc:1364613
cldn11a									-0.81	2.37e-03
calm1a1
anxa11b									-0.34	2.39e-03													-0.26	1.00e+00									-0.28	1.00e+00	-0.41	1.00e+00	-0.28	5.93e-01							-0.71	1.00e+00	-0.6	1.00e+00
angptl7									0.51	2.60e-03					-0.29	1.00e+00
zgc:560954
lyz2
cct83
vdac11
sfrp2									-0.72	4.18e-03
lgals2b3
atp5md4
errfi1a									0.69	4.65e-03					0.47	1.00e+00					0.37	1.62e-07																							0.46	1.00e+00
erh1
ppt1									0.62	4.87e-03	1.38	1.33e-58			0.95	4.47e-10	0.4	1.00e+00			0.36	5.79e-10	1.32	1.61e-05	0.67	1.46e-04			1.07	1.00e+00			1.24	2.03e-08	1.02	5.08e-02					-0.53	1.00e+00							1.36
eif3f4
mhc1zba									-0.37	6.17e-03					-0.3	1.00e+00					-0.35	1.58e-10					-0.25	1.00e+00							0.85	1.00e+00									-0.52	1.00e+00	-0.66	1.00e+00
vwde									1.11	6.20e-03
zfp36l1b									0.8	6.25e-03	0.34	3.10e-09			0.38	1.00e+00																					0.46	1.00e+00
ms4a17a.9									-0.33	6.53e-03																			-0.47	1.00e+00
cdkn1bb2
cmbl									-0.37	6.95e-03																																	-0.39	1.00e+00
fabp1b.12
eef2l24
sdcbp2									-0.33	8.07e-03			-1.34	4.73e-01													0.39	1.00e+00													-0.88	1.00e+00	-0.97	2.37e-05
ponzr1									-0.45	8.45e-03													-0.46	1.00e+00
zgc:1121602
krt18a.12
tsc22d1									0.53	9.69e-03																															1.11	1.00e+00
ccn1									-0.67	1.00e-02					-1.06	1.04e-11					-0.54	1.00e+00					-0.34	1.00e+00	-1.72	1.00e+00
ier5l									-0.26	1.06e-02	-0.26	1.00e+00			-0.28	1.00e+00
rps174
si:ch73-380l3.2.1									-0.43	1.17e-02																			-0.46	1.00e+00
ldhba4
CABZ01064941.1									0.54	1.22e-02	0.37	5.45e-14
ppdpfb2
ntn1b									0.41	1.56e-02
col5a1									0.85	1.60e-02			0.38	1.00e+00
glo13
etnk1									-0.35	1.73e-02	0.4	1.66e-08															0.44	1.00e+00					-0.37	1.00e+00											0.83	1.00e+00
mrpl22
plscr3b									-0.35	1.75e-02			-0.59	1.00e+00	-0.36	6.70e-05															-0.57	1.00e+00									-0.5	1.00e+00	-0.27	1.00e+00	-0.63	1.00e+00
eef2b4
ctsd1
ms4a17a.11									-0.41	1.79e-02									-0.27	1.00e+00
cnbpb1
si:ch211-227m13.12
fbln7									0.46	1.98e-02
aoc2									-0.48	1.99e-02					-0.42	1.26e-02
tent5bb									0.35	2.02e-02
meis1b									-0.43	2.03e-02	-0.43	7.95e-05									-0.41	2.76e-17	0.46	1.00e+00			-0.57	9.78e-10									-0.29	1.00e+00
tspan4b									-0.37	2.09e-02
cct54
ciarta2
ptk7a									-0.32	2.28e-02
glulb									-0.35	2.49e-02											0.25	2.23e-02							-0.76	1.00e+00			-0.34	1.00e+00					-0.93	1.00e+00
naa101
tuba8l42
rsl24d14
hoxc13b									0.39	3.00e-02																													0.34	5.33e-01
zgc:1140461
ucp21
midn									0.51	3.67e-02	0.51	6.85e-13			0.35	1.00e+00	0.54	3.64e-03							0.62	1.00e+00											0.51	1.00e+00
ccl25b									-0.83	4.11e-02	-0.69	1.00e+00
atp5l1
bzw1a2
sema4ba									0.63	4.83e-02	0.92	6.08e-30			0.81	5.70e-02																	0.27	1.00e+00			0.89	5.10e-01							0.36	1.00e+00
il1b									-0.43	5.11e-02			-1.75	7.94e-01	-0.29	1.00e+00	-0.63	6.42e-04											-1.61	1.00e+00	-0.57	1.00e+00	-1.21	5.91e-06			-0.78	1.00e+00
metap2b4
atp5pb3
apoda.2									-0.34	5.43e-02	-0.28	3.39e-05			-0.41	3.89e-03	-0.31	4.86e-13					-0.26	1.00e+00			-0.52	2.36e-10					-0.26	2.43e-01			-0.48	2.29e-01					-0.46	1.00e+00
foxd1									-0.51	5.43e-02
capns1a									-0.34	5.51e-02					-0.31	3.57e-03	-0.32	8.17e-02			-0.49	1.61e-26					-0.32	5.54e-01					0.4	1.00e+00	-0.27	1.00e+00
creg13
tuba8l1
alas14
gdi22
ifitm1									-0.65	5.96e-02																											-1.54	1.00e+00
idh1									-0.3	6.08e-02					-0.33	4.86e-02																			-0.41	1.00e+00	-0.44	1.00e+00					-0.32	1.00e+00
fkbp7									0.79	6.09e-02			0.63	1.00e+00															0.9	1.00e+00							0.74	1.70e-04
cldni1
sall4									0.44	6.18e-02					0.81	3.49e-02																									0.85	1.00e+00
slit3									-0.3	6.30e-02
si:ch211-214j24.10									-0.28	6.32e-02			-0.75	1.00e+00
eif3g3
si:ch211-287a12.9									0.94	6.74e-02
rhoca									-0.3	6.96e-02	-0.29	3.58e-02					-0.3	4.20e-02			-0.29	6.02e-07																					-0.27	1.00e+00	-0.41	1.00e+00
foxp4									0.9	7.26e-02							0.4	1.00e+00											1.56	9.17e-02			0.43	1.00e+00
col4a2									-0.39	7.49e-02									-0.3	1.00e+00																	-0.3	1.00e+00
odc1									0.56	7.59e-02	1.48	4.68e-65			0.72	2.18e-02	0.78	3.17e-01			0.63	1.81e-16					0.61	1.27e-01							0.68	1.00e+00
alas22
socs3b									-0.51	7.67e-02					-0.53	4.45e-04																							-0.71	1.00e+00					-0.67	1.00e+00
tmem114
ddit32
tspo4
ttn.11
idh22
crabp2a									0.49	8.94e-02
rap1aa									-0.28	8.96e-02					-0.3	2.62e-01																	-0.31	2.20e-01	-0.33	1.00e+00							-0.27	1.00e+00
lgals3b									-0.33	9.02e-02					-0.68	9.76e-12																	0.49	1.00e+00													0.91	1.00e+00
dedd11
cdon									-0.39	9.51e-02			0.86	5.82e-02
dldh2
cfl1l1
fosb									-0.55	1.01e-01	-1.03	1.06e-13			-0.71	2.98e-02	-1.18	1.77e-31			-0.89	4.46e-33					-1.14	1.96e-20					-0.64	2.16e-03									-0.64	1.00e+00			-1.18	1.00e+00	-0.4
BX663516.2									0.4	1.04e-01																											0.44	1.00e+00
fstl1b									0.64	1.09e-01	0.28	1.48e-03	0.85	1.00e+00																							0.51	1.00e+00							1.02	1.00e+00
mmp2									0.65	1.17e-01	0.28	6.64e-05	0.85	5.17e-01	0.65	1.78e-02																					0.52	1.00e+00
adh5									-0.3	1.20e-01	-0.27	1.00e+00			-0.25	1.00e+00			-0.32	1.23e-02			-0.26	1.00e+00									-0.59	3.11e-04											-0.56	1.00e+00
s100v2									-0.31	1.21e-01							-0.51	3.65e-02			-0.41	5.82e-10					-0.35	4.39e-02			-0.65	1.00e+00
gsta.1									-0.33	1.22e-01					-0.25	6.63e-01	0.34	1.00e+00															1.4	1.60e-08											-0.79	1.00e+00			1.39
eif4ebp3l3
cyp26b1									-0.69	1.26e-01																											-0.76	9.74e-04
mycb									-0.4	1.34e-01	-0.64	1.31e-01			-0.79	7.95e-09							-0.62	1.00e+00			-0.33	1.16e-01					-0.4	9.03e-01
hmgb1a									-0.31	1.35e-01	-0.6	2.08e-11			-0.54	8.64e-04											-0.31	2.81e-01	0.69	1.00e+00	-0.34	1.00e+00	-0.25	1.00e+00			-0.67	3.55e-04									-0.73	1.00e+00	-0.41
fstl1a									0.88	1.36e-01	1.17	2.87e-17	1	1.03e-04					-0.26	1.00e+00																	-0.59	1.00e+00									1.02	1.00e+00
hic1									-0.31	1.39e-01
prrx1b									-0.54	1.41e-01																											-0.32	1.00e+00
ERC1									0.44	1.59e-01
mdh21
omd									1.45	1.64e-01
anxa2a1
fndc3ba									0.53	1.73e-01																											0.31	1.00e+00
gng51
serpinh1b									-0.51	1.74e-01	-0.93	4.62e-08			-0.93	5.04e-04													0.88	1.00e+00																			-0.41
ndufa31
farsa4
acta1b1
cyb5a									-0.33	2.01e-01																			-0.54	1.00e+00					-0.26	1.00e+00	-0.3	1.00e+00
rrbp1a									0.47	2.02e-01			0.49	1.00e+00	0.52	1.00e+00	0.98	2.48e-14			0.78	3.95e-30					0.84	1.02e-07			1.4	1.00e+00					0.71	1.00e+00											0.53
si:ch211-196c10.151
myhz1.11
homer3b									-0.27	2.11e-01																																			-0.53	1.00e+00
pla2g15									-0.26	2.18e-01					-0.25	7.41e-01													-0.35	1.00e+00
cyp2n13									-0.41	2.27e-01
[truncated: 14,449 more rows]
[truncated: 7 more columns]

## Sheet: C31
gene	cluster31:avg_logFC	cluster31:p_val_adj
c6ast4	4.6	1
apoda.2	4.1	1
amy2a	3.97	1
zgc:92137	3.9	1
pla2g1b	3.17	1
cpa1	2.52	1
si:dkey-14d8.6	2.31	1
cela1.2	2.24	1
si:dkey-14d8.7	2.01	1
hbae1.3	1.98	1
rpl22l1	1.97	1
cel.2	1.92	1
c6ast3	1.9	1
aqp12	1.78	1
prss59.1	1.5	1
cela1.4	1.36	1
sycn.3	1.27	1
ssr3	1.15	1
ppiaa	1.12	1
si:ch73-44m9.5	1.11	1
rps23	1.06	1
AL845362.1	0.91	1
aldob	0.82	1
cgref1	0.77	1
rpl35a	0.73	1
BX908782.2	0.73	1
rpl18a	0.7	1
gtpbp4	0.68	1
rps7	0.66	1
ela3l	0.64	1
eif3m	0.51	1
rpl7a	0.5	1
eef1da	0.49	1
gspt1l	0.44	1
hist1h4l.3	-0.25	1
clptm1l	-0.25	1
sdhaf4	-0.25	1
ppp1r1b	-0.26	1
CU571079.1	-0.26	1
calcoco1a	-0.26	1
trappc1	-0.26	1
emc4	-0.26	1
tnrc6a	-0.27	1
ipo4	-0.27	1
zzz3	-0.27	1
rbm10	-0.27	1
ucp3	-0.28	1
sh3bgr	-0.28	1
hspb6	-0.28	1
nmrk2	-0.28	1
smyd1b	-0.28	1
adsl	-0.28	1
ppp1r3aa	-0.28	1
cdnf	-0.28	1
klhl41b	-0.28	1
sh3tc2	-0.28	1
pvalb3	-0.28	1
actn3a	-0.28	1
C2H7orf25	-0.28	1
zdhhc5a	-0.28	1
rplp2l	-0.3	1
adh5	-0.3	1
slc25a36a	-0.31	1
postnb	-0.31	1
sec23b	-0.31	1
tfap2c	-0.31	1
znf185	-0.31	1
fbp2	-0.31	1
ttc4	-0.31	1
zgc:112234.7	-0.31	1
hist1h4l.9	-0.31	1
si:ch211-278p9.1	-0.31	1
dnmt3aa	-0.31	1
CABZ01090890.1	-0.31	1
magi2a	-0.31	1
nod2	-0.31	1
PAQR9	-0.31	1
brms1	-0.31	1
pdlim5a	-0.31	1
si:ch211-207k7.4	-0.31	1
rusc2	-0.31	1
gnb2	-0.31	1
poc5	-0.31	1
lrrc8ab	-0.31	1
SNORA6	-0.31	1
ppm1la	-0.31	1
cnn3b	-0.31	1
msl2a	-0.31	1
smu1b	-0.31	1
si:busm1-105l16.2.1	-0.31	1
si:ch73-221f6.4	-0.31	1
LO017784.1	-0.31	1
si:dkeyp-74a11.1	-0.31	1
CU856516.1	-0.31	1
pip5k1ab	-0.31	1
mtx1a	-0.31	1
BX322665.2	-0.31	1
ttbk2b	-0.31	1
rorca	-0.31	1
clmn	-0.31	1
zgc:154055	-0.31	1
ap4s1	-0.31	1
mthfd1b	-0.31	1
rlim	-0.31	1
si:dkey-94l16.4	-0.31	1
zdhhc16b	-0.31	1
kif20bb	-0.31	1
pmp22b	-0.31	1
si:ch211-194e15.5	-0.31	1
ago2	-0.31	1
znf970	-0.31	1
zgc:113294	-0.31	1
hsph1	-0.31	1
mfsd5	-0.31	1
cyp2aa12	-0.31	1
puraa	-0.31	1
CU929070.4	-0.31	1
taf4a	-0.31	1
dennd6aa	-0.31	1
bbx	-0.31	1
ctnnd2a	-0.31	1
ttc14	-0.31	1
CABZ01048392.1	-0.31	1
glo1	-0.32	1
mapkapk2a	-0.32	1
ddost	-0.32	1
mrpl52	-0.33	1
atrx	-0.33	1
ppp1r10	-0.34	1
mat2ab	-0.34	1
hspa4b	-0.35	1
wwp1	-0.35	1
zgc:153409	-0.36	1
tm9sf3	-0.37	1
gadd45ga	-0.37	1
dicer1	-0.37	1
coro1ca	-0.38	1
gtpbp1l	-0.38	1
sf3a3	-0.38	1
nr4a2b	-0.39	1
mt-nd6	-0.39	1
wsb1	-0.39	1
lgr4	-0.39	1
lrmp	-0.39	1
zgc:158803	-0.39	1
pde3b	-0.39	1
impa1	-0.39	1
cox5b2	-0.39	1
pdss1	-0.39	1
map3k4	-0.39	1
atp5mc1	-0.4	1
myom1a	-0.4	1
ryr3	-0.4	1
r3hdm1	-0.4	1
golph3	-0.4	1
plcb3	-0.4	1
csad	-0.4	1
ccdc124	-0.41	1
jak1	-0.41	1
tex2	-0.41	1
ankrd10b	-0.41	1
cog6	-0.41	1
RALGDS	-0.41	1
AL840638.1	-0.41	1
bysl	-0.42	1
mrpl3	-0.42	1
CT583728.24	-0.42	1
ppip5k2	-0.42	1
hmgn7	-0.43	1
sb:cb1058	-0.43	1
rpl36	-0.44	1
cs	-0.45	1
sec62	-0.46	1
eef2l2	-0.47	1
rbm28	-0.47	1
atp5l	-0.49	1
cebpb	-0.49	1
rpe	-0.49	1
slc40a1	-0.5	1
arrdc2	-0.5	1
grb10a	-0.5	1
si:dkey-163f12.6	-0.5	1
cox8b	-0.52	1
podxl	-0.52	1
ndufaf3	-0.53	1
rpf2	-0.54	1
lifrb	-0.55	1
spcs1	-0.55	1
sft2d2b	-0.55	1
g6pca.1	-0.55	1
CABZ01086293.1	-0.55	1
hist1h4l	-0.57	1
atp5pf	-0.58	1
tmlhe	-0.58	1
ctsd	-0.6	1
txnipb	-0.6	1
prr33	-0.6	1
igfbp1b	-0.6	1
bcat2	-0.6	1
txlnbb	-0.6	1
tcnbb	-0.61	1
arrdc3b	-0.62	1
ythdc1	-0.62	1
hspd1	-0.63	1
rplp1	-0.64	1
clpxa	-0.64	1
sycn.2	-0.65	1
atp5mf	-0.67	1
dusp1	-0.68	1
gata6	-0.68	1
atp13a1	-0.68	1
cry2	-0.68	1
CABZ01080568.1	-0.69	1
ccng1	-0.7	1
dap	-0.7	1
si:dkey-204f11.64	-0.72	1
tsc22d3	-0.73	1
atp5if1a	-0.74	1
agxtb	-0.74	1
si:ch211-255p10.3	-0.76	1
mt-atp8	-0.77	1
larp1b	-0.77	1
hspa4a	-0.79	1
cox7c	-0.82	1
tdh	-0.82	1
CABZ01066312.1	-0.88	1
gbp	-0.89	1
tent5ba	-0.98	1
ppdpfa	-1	1
ost4	-1.02	1
gapdh	-1.05	1
mt-nd3	-1.05	1
mt-nd4l	-1.08	1
hsp70.1	-1.25	1
slc38a4	-1.26	1
spink4	-1.28	1
gatm	-1.28	1
lpin1	-1.35	1
bhmt	-1.37	1
pck1	-1.65	1
hsp70.2	-1.67	1

## Sheet: C30
gene	cluster30:avg_logFC	cluster30:p_val_adj
spink2.4	4.66	1
spink2.5	4.28	1
spink2.2	3.83	1
zmp:0000001323	3.63	1
timp4.2	3.56	1
hbbe2	3	1
si:dkey-77g12.4	2.69	1
c3a.4	2.41	1
si:dkey-203a12.5	2.19	1
itln1	2.01	1
si:ch211-194m7.8	1.89	1
hbae3	1.87	1
pvalb1	1.82	1
si:ch1073-110a20.3	1.6	1
actb1	1.57	1
CABZ01080550.1	1.47	1
clca1.1	1.47	1
hbbe1.3	1.35	1
pvalb2	1.34	1
actc1b	1.29	1
actb2	1.27	1
ppiaa	1.24	1
mt-cyb	1.23	1
si:ch211-194m7.5	1.12	1
mcl1a	1.11	1
rhogb	1.07	1
mt-nd4	1.04	1
wasb	1.04	1
myh9a	1.03	1
lcp1	1.02	1
viml	1.02	1
mt-co2	1.01	1
rpl3	1	1
mt-co3	1	1
gsr	0.99	1
anxa11a	0.95	1
pfn1	0.93	1
ubb	0.91	1
psma8	0.91	1
si:zfos-2330d3.7	0.89	1
mylz3	0.87	1
grap2b	0.87	1
tnni2a.4	0.78	1
eif3ba	0.76	1
capza1b	0.76	1
pgk1	0.76	1
hspa8	0.75	1
mdh1aa	0.74	1
nars1	0.73	1
yrk	0.72	1
ctrb1	0.71	1
csnk2b	0.65	1
hsbp1b	0.63	1
pin1	0.63	1
eef1a1l1	0.4	1
ube2h	-0.25	1
si:dkey-100n23.3	-0.25	1
khdc4	-0.25	1
dtnbp1a	-0.26	1
pdia5	-0.26	1
tmem220	-0.26	1
immp2l	-0.26	1
dpm3	-0.26	1
chchd10	-0.27	1
cd99	-0.27	1
hist2h3c	-0.27	1
cyp2k8	-0.27	1
cbx3b	-0.27	1
itgb1a	-0.27	1
etv5b	-0.27	1
si:dkey-239b22.1	-0.27	1
surf6	-0.27	1
coro1ca	-0.27	1
tcea3	-0.27	1
C1H4orf33	-0.27	1
si:ch211-107e6.5	-0.27	1
elavl3	-0.27	1
rab11fip3	-0.27	1
man2a2	-0.27	1
mbpa	-0.27	1
ern2	-0.27	1
zgc:162780	-0.27	1
si:ch211-180n24.3	-0.27	1
pcmtd2a	-0.27	1
si:ch1073-104i17.1	-0.27	1
CABZ01077218.1	-0.27	1
si:ch211-240l19.5	-0.27	1
ipo8	-0.27	1
dennd5b	-0.27	1
BX324003.1	-0.27	1
zgc:112234	-0.27	1
hist1h4l.3	-0.27	1
si:ch211-216p19.5	-0.27	1
crtc3	-0.27	1
ube2g1a	-0.27	1
zak	-0.27	1
AL954696.1	-0.27	1
cul4a	-0.27	1
UBA6	-0.27	1
ube2j1	-0.27	1
slain2	-0.27	1
dnmt3aa	-0.27	1
ston2	-0.27	1
eef1akmt2	-0.27	1
zdhhc9	-0.27	1
fbxo38	-0.27	1
zgc:171579	-0.27	1
rab40b	-0.27	1
si:ch211-155k24.9	-0.27	1
zgc:153184	-0.27	1
fam222bb	-0.27	1
smim29	-0.27	1
miga2	-0.27	1
vezf1a	-0.27	1
znf1164	-0.27	1
hist1h4l.19	-0.27	1
CABZ01090890.1	-0.27	1
crkl	-0.27	1
castor2	-0.27	1
ecpas	-0.27	1
lrmda	-0.27	1
psmd11b	-0.27	1
sh3bp2	-0.28	1
rnls	-0.28	1
nabp1a	-0.28	1
nfil3-5	-0.29	1
gnptg	-0.29	1
creld2	-0.29	1
erfl3	-0.29	1
rin2	-0.29	1
arih1l	-0.29	1
slc7a3b	-0.29	1
zgc:173570	-0.29	1
tmem39b	-0.29	1
trappc2	-0.29	1
gtf2h5	-0.29	1
rab6a	-0.29	1
mfsd2ab	-0.3	1
hdac4	-0.3	1
hmgcrb	-0.3	1
st8sia4	-0.3	1
pds5a	-0.3	1
ntmt1	-0.3	1
zmp:0000001114	-0.3	1
glod4	-0.31	1
cdkn3	-0.31	1
lmbrd1	-0.31	1
ulk1a	-0.31	1
dnajb9b	-0.31	1
lbr	-0.32	1
chmp2bb	-0.32	1
chchd1	-0.32	1
nedd4a	-0.32	1
med6	-0.32	1
fam210aa	-0.32	1
si:ch211-209l18.4	-0.33	1
ccdc47	-0.33	1
CR759918.1	-0.33	1
cwf19l1	-0.33	1
rorab	-0.33	1
dgke	-0.33	1
kyat3	-0.33	1
lectin	-0.33	1
psme4b	-0.33	1
rpia	-0.33	1
noc2l	-0.33	1
surf2	-0.34	1
upf1	-0.34	1
irf2a	-0.34	1
ppp4r2b	-0.34	1
rps27.2	-0.35	1
tmem63a	-0.35	1
polb	-0.35	1
cog3	-0.35	1
SCYL2	-0.35	1
si:ch211-235e9.6	-0.36	1
mgst1.1	-0.36	1
fasn	-0.36	1
zfr	-0.36	1
cpeb4b	-0.36	1
pbxip1b	-0.36	1
chp1	-0.36	1
rtn3	-0.36	1
pak2a	-0.36	1
nap1l4a	-0.36	1
rnf165a	-0.36	1
ctdsp1	-0.36	1
si:ch211-140m22.7	-0.36	1
zgc:110425	-0.37	1
fam168b	-0.37	1
adnp2a	-0.37	1
pudp	-0.37	1
rarab	-0.38	1
gas2l1	-0.38	1
si:dkey-200l5.4	-0.38	1
slc25a11	-0.38	1
si:dkey-93n13.1	-0.38	1
chst12a	-0.38	1
mmaa	-0.38	1
zgc:113232	-0.38	1
rpp30	-0.38	1
ldah	-0.38	1
atxn1a	-0.38	1
capn15	-0.38	1
prdm11	-0.38	1
htatip2	-0.38	1
FP085398.1	-0.38	1
cab39l1	-0.38	1
rpl23	-0.39	1
phf5a	-0.39	1
dspb	-0.39	1
fbxo45	-0.39	1
rtf2	-0.39	1
rdh12l	-0.39	1
ccnd1	-0.4	1
pawr	-0.4	1
zgc:114188	-0.4	1
vps37b	-0.4	1
hebp2	-0.4	1
hadhab	-0.4	1
chm	-0.4	1
manf	-0.41	1
CU468917.1	-0.41	1
cdkn2aipnl	-0.41	1
spice1	-0.41	1
rpl7l1	-0.41	1
bola3	-0.41	1
si:ch211-253p18.2	-0.41	1
prdm1a	-0.42	1
cib1	-0.42	1
cd3eap	-0.42	1
dda1	-0.42	1
ndufb2	-0.42	1
aasdhppt	-0.42	1
rrbp1a	-0.43	1
slc16a3	-0.43	1
pho	-0.43	1
arhgef9b	-0.43	1
camlg	-0.43	1
tmem30ab	-0.43	1
nt5c3a	-0.43	1
arhgap27l	-0.44	1
cdc34b	-0.44	1
slc25a55a	-0.44	1
CR388166.2	-0.44	1
usp8	-0.44	1
dicp3.1	-0.44	1
kmt2ba	-0.44	1
mt-atp8	-0.45	1
tfe3a	-0.45	1
calm3a.1	-0.45	1
ccdc167	-0.45	1
ano6	-0.46	1
slc7a11	-0.46	1
pptc7a	-0.46	1
uhrf1bp1l	-0.46	1
psmb2	-0.47	1
ddit4	-0.47	1
zgc:153675	-0.47	1
aebp2	-0.47	1
xpc	-0.47	1
snapin	-0.47	1
pde3b	-0.47	1
surf4l	-0.47	1
zgc:91849	-0.48	1
ppp1cab	-0.48	1
srpk3	-0.48	1
parp12b	-0.48	1
wdr60	-0.48	1
atp1b3a	-0.48	1
grpel2	-0.48	1
klf8	-0.48	1
rpl35	-0.49	1
lsm12a	-0.49	1
slc1a5	-0.49	1
g0s2	-0.49	1
sec63	-0.49	1
b3gnt3.4	-0.5	1
rps12	-0.5	1
rpl22	-0.5	1
ddx61	-0.5	1
l3mbtl3	-0.5	1
larp4ab	-0.51	1
tm9sf2	-0.51	1
med12	-0.51	0.148
kdm5ba	-0.51	1
slc38a10	-0.51	1
si:dkeyp-61b2.1	-0.52	1
gcdha	-0.53	1
psme4a	-0.53	1
madd	-0.53	1
zgc:194224	-0.53	0.00722
ugcg	-0.53	0.00722
rnpc3	-0.53	0.00722
pa2g4a	-0.54	1
hbs1l	-0.54	1
sec11a	-0.55	1
si:ch211-150o23.2	-0.55	1
dok1b	-0.55	1
fam126a	-0.55	1
abcf2a	-0.55	1
rps23	-0.56	1
si:ch211-15b10.6	-0.56	1
metap2b	-0.57	1
xpr1b	-0.57	1
rplp1	-0.58	1
pnp5a	-0.58	1
sh3glb1a	-0.58	1
tspan36	-0.59	1
rps15a	-0.59	1
slc7a3a	-0.59	1
clec19a	-0.59	1
gnmt	-0.59	1
sfpq	-0.59	1
cbsb	-0.6	1
canx	-0.62	1
tars1	-0.63	1
pmaip1	-0.63	1
selenof	-0.63	1
csnk1db	-0.63	1
sec62	-0.64	1
sult1st1	-0.65	1
rps26	-0.66	1
park7	-0.66	1
ccr12b.1	-0.66	1
slc26a5	-0.67	1
timp4.1	-0.67	1
lmtk2	-0.67	1
atp6v0e1	-0.68	1
scarb2a	-0.69	1
esco1	-0.69	0.00722
rps26l	-0.7	1
mcl1b	-0.71	1
si:ch211-222l21.1	-0.72	1
ddx5	-0.73	1
rplp2l	-0.73	1
rpl36	-0.73	1
amd1	-0.73	1
ssr1	-0.73	1
selenok	-0.76	1
ccdc180	-0.77	0.00722
pnrc2	-0.78	1
zgc:171772	-0.78	1
rpl36a	-0.79	1
sec61g	-0.81	1
s100a10b	-0.81	1
p4hb	-0.81	1
polr2d	-0.81	1
srp14	-0.82	1
rel	-0.83	1
tet3	-0.85	1
crema	-0.87	1
cox7c	-0.89	1
NDUFB1	-0.89	1
fthl27	-0.94	1
cfd	-0.94	1
sik1	-1.01	1
ppt1	-1.03	1
si:dkey-151g10.6	-1.08	1
rpl37.1	-1.09	1
ost4	-1.11	1
rps21	-1.13	1
smox	-1.14	1
rpl39	-1.16	1
rpl26	-1.18	1
rps28	-1.2	1
rpl29	-1.3	1
rps29	-1.31	1
spink2.3	-1.31	1
cldni	-1.38	1
rpl38	-1.42	1
h1-10	-1.53	1
zgc:77650	-1.61	1
icn	-2.22	1

## Sheet: C29
gene	cluster29:avg_logFC	cluster29:p_val_adj
pvalb9	5.45	1
hbbe1.3	5.14	1
hbae3	4.9	1
hbbe2	4.71	1
hbbe1.2	4.17	1
hbae1.3.1	4.04	1
hbbe1.1	3.96	1
hbae1.3	3.75	1
pvalb1	2.82	1
pvalb2	2.34	1
krt18a.1	2.11	1
ahcy	2.01	1
acy1.1	1.87	1
atp1a1a.4	1.78	1
fth1a	1.71	1
pnp6	1.71	1
actc1b	1.7	1
mibp2	1.68	1
si:rp71-17i16.6	1.48	1
mylpfa	1.46	1
cbr1l	1.41	1
adh8b	1.41	1
ctrb1	1.39	1
UBB	1.39	1
creg1	1.37	1
aldh9a1a.1	1.36	1
mylz3	1.36	1
fahd1	1.35	1
sqstm1	1.31	1
tpma	1.29	1
prss1	1.29	1
prss59.2	1.28	1
tnni2a.4	1.28	1
tuba8l	1.28	1
phyhd1	1.28	1
ubb	1.27	1
cst3	1.25	1
msrb1a	1.25	1
tnnt3b	1.24	1
si:dkey-112a7.4	1.24	1
tmem174	1.24	1
blvrb	1.22	1
cela1.6	1.2	1
alpl	1.2	1
slc22a7b.1	1.19	1
si:dkey-103j14.5	1.19	1
prss59.1	1.17	1
hnrnpa0l.1	1.16	1
ier5	1.15	1
jpt2	1.14	1
ckma	1.1	1
pno1	1.09	1
brd2a	1.09	1
prdx2	1.08	1
CU694197.1	1.08	1
serpinf2b	1.06	1
zgc:152863	1.05	1
atf4b	1.04	1
CT027638.1	1.01	1
adka	1.01	1
zgc:158463	1	1
eif3i	0.98	1
ndfip1	0.98	1
ppiaa	0.97	1
cd81a	0.97	1
glrx	0.96	1
pfdn4	0.96	1
ezra	0.96	1
clic5b	0.96	1
kcnj13	0.95	1
hspa8	0.94	1
ap1s1	0.94	1
ube2d2	0.9	1
rps3	0.88	1
nfe2l2a	0.88	1
rab2a	0.88	1
cpeb4b	0.86	1
sypl2a	0.86	1
zgc:103678	0.86	1
tpte	0.85	1
maff	0.84	1
calm3a	0.84	1
hspb8	0.84	1
aldh1l1	0.83	1
psmb3	0.82	1
rpl3	0.81	1
h3f3b.1.1	0.81	1
si:ch211-201h21.5	0.8	1
glo1	0.78	1
zgc:162944	0.77	1
hmga1a	0.75	1
dlst	0.73	1
serp1	0.72	1
psma8	0.71	1
zgc:162816	0.68	1
gpia	0.67	1
anp32a	0.66	1
gng5	0.63	1
alyref	0.62	1
eef1a1l1	0.59	1
tmem14ca	0.59	1
psmb4	0.56	1
rps18	0.49	1
rps7	-0.27	1
rpl14	-0.28	1
rpl35	-0.35	1
rpl28	-0.35	1
xrcc1	-0.35	1
pou2f2a.1	-0.35	1
CR854839.1	-0.35	1
si:ch1073-390k14.1	-0.35	1
igf2bp2b	-0.35	1
mal2	-0.35	1
zgc:136870	-0.35	1
znf1030	-0.35	1
si:ch73-335l21.1	-0.35	1
igdcc3	-0.35	1
arl6ip4	-0.35	1
igfn1.1	-0.35	1
BX323590.3	-0.35	1
si:ch211-266g18.6	-0.35	1
cltb	-0.35	1
si:dkey-30c15.2	-0.35	1
tbrg1	-0.35	1
tmem94	-0.35	1
snrnp40	-0.35	1
si:dkey-7i4.9	-0.35	1
si:rp71-79p20.2	-0.35	1
phkg1b	-0.35	1
zgc:112437	-0.35	1
dnajb9a	-0.35	1
ybey.1	-0.35	1
rps27.1	-0.38	1
rps14	-0.41	1
cox6b2	-0.41	1
rpl23	-0.42	1
zgc:112356	-0.42	1
BX649516.1	-0.42	1
cmtr2	-0.42	1
fto	-0.42	1
sin3ab	-0.42	1
BX936386.1	-0.42	1
GRB14	-0.42	1
pon3.2	-0.42	1
si:ch211-278p9.1	-0.42	1
b4galt7	-0.42	1
memo1	-0.42	1
golph3l	-0.42	1
dus3l	-0.42	1
clint1b	-0.42	1
si:dkey-223p19.1	-0.42	1
pecr	-0.42	1
igsf5a	-0.42	1
b3galt2	-0.42	1
snx22	-0.42	1
faua	-0.44	1
ndufb5	-0.44	1
scmh1	-0.45	1
si:ch73-56d11.5	-0.45	1
nmrk2	-0.45	1
sept2	-0.45	1
hoxa4a	-0.45	1
basp1	-0.45	1
gdpd3a	-0.45	1
alox5a	-0.45	1
ccdc88b	-0.45	1
ehd3	-0.45	1
tsen2	-0.45	1
hoxd12a	-0.45	1
si:ch73-109d9.3	-0.45	1
ank3b.1	-0.45	1
phf12a	-0.45	1
erf	-0.45	1
pde6a	-0.45	1
CR382372.1	-0.45	1
sdcbp	-0.45	1
arl16	-0.45	1
cplx4c	-0.45	1
fam117bb	-0.45	1
CU694532.1	-0.45	1
nsdhl	-0.45	1
fbxo28	-0.45	1
wu:fi36a10	-0.45	1
rhcgb	-0.45	1
si:ch211-147g22.4	-0.45	1
CABZ01081747.1	-0.45	1
rpl27	-0.47	1
rps23	-0.47	1
rps12	-0.48	1
rps25	-0.48	1
pip5k1bb	-0.49	1
si:dkey-248g15.3	-0.49	1
si:ch211-157p22.10	-0.49	1
bicdl2	-0.49	1
tfap2c	-0.49	1
pimr93	-0.49	1
rgs13	-0.49	1
tspan2a	-0.49	1
efnb2a	-0.49	1
si:ch211-117c9.5	-0.49	1
tppp3	-0.49	1
insig1	-0.49	1
CABZ01085139.1	-0.49	1
ube3b	-0.49	1
dnajc5ab	-0.49	1
tp53bp1	-0.49	1
pygo2	-0.49	1
ppp1r14ab	-0.49	1
wdr93	-0.49	1
msgn1	-0.49	1
caprin2	-0.49	1
si:ch211-209n20.3	-0.49	1
CT027696.1	-0.49	1
BX323060.3	-0.49	1
cep89	-0.49	1
zc4h2	-0.49	1
si:dkeyp-20g2.1	-0.49	1
mtmr2	-0.49	1
DNAH10	-0.49	1
arl15a	-0.49	1
C5H11orf1	-0.49	1
crfb12	-0.49	1
MTFP1	-0.49	1
fam117aa	-0.49	1
flr	-0.49	1
sc:d0202.1	-0.49	1
ttc26	-0.49	1
abcc6a	-0.49	1
stx16	-0.49	1
CCDC39	-0.49	1
cfap57	-0.49	1
theg	-0.49	1
si:dkey-24h22.5	-0.49	1
maats1	-0.49	1
crfb2	-0.49	1
lars2	-0.49	1
shc1	-0.49	1
fam167ab	-0.49	1
spata18	-0.49	1
fam228a	-0.49	1
cyp2p10	-0.49	1
pak6b	-0.49	1
paox1	-0.49	1
si:ch211-163l21.10	-0.49	1
phyhipla	-0.49	1
ccdc28a	-0.49	1
CU655820.1	-0.49	1
vegfba	-0.49	1
AL772373.1	-0.49	1
klhl3	-0.49	1
nek12	-0.49	1
slc7a2	-0.49	1
zgc:154058	-0.49	1
hipk2	-0.49	1
pard6a	-0.49	1
slco3a1	-0.49	1
kcnk1a	-0.49	1
tspan13b	-0.49	1
CABZ01086029.1	-0.49	1
vezf1b	-0.49	1
wdr41	-0.49	1
arrdc1b	-0.49	1
AL844518.1	-0.49	1
wdr73	-0.49	1
slc2a10	-0.49	1
si:dkey-11m19.5	-0.49	1
si:ch211-112f3.4	-0.49	1
dcp2	-0.49	1
si:dkey-18a10.3	-0.49	1
plod2	-0.49	1
cspp1a	-0.49	1
usp49	-0.49	1
BX323453.1	-0.49	1
tspan7b	-0.49	1
gtpbp1l	-0.49	1
gna15.3.1	-0.49	1
ccdc77	-0.49	1
galn	-0.49	1
bnip2	-0.49	1
ano9a.1	-0.49	1
CABZ01056275.1	-0.49	1
golim4a.1	-0.49	1
rps24	-0.5	1
CR293509.1	-0.5	1
NDUFAF8	-0.55	1
rplp1	-0.56	1
rpl35a	-0.56	1
si:dkey-234h16.7	-0.56	1
gucy2c	-0.57	1
zgc:153867	-0.58	1
ddx21	-0.6	1
rps15a	-0.6	1
cebpb	-0.6	1
selenoh	-0.6	1
paip2b	-0.61	1
ctsh	-0.61	1
b9d1	-0.61	1
poli	-0.61	1
TMEM216	-0.61	1
si:dkey-248g21.1	-0.61	1
rps27.2	-0.62	1
rpl36	-0.63	0.745
rpl34	-0.64	1
si:dkey-27p23.3	-0.64	1
ndufa2	-0.65	1
BX004999.1	-0.65	1
ndufa4l	-0.66	1
rps26l	-0.66	1
rbms2a	-0.66	1
dap1b	-0.67	1
mrpl36	-0.67	1
ccdc88c	-0.67	1
tm4sf4	-0.68	1
enkur	-0.68	1
dnai1.2	-0.68	1
ptpn18	-0.69	1
wu:fi09b08	-0.7	1
tex36	-0.7	1
usp46	-0.7	1
si:ch73-1a9.4	-0.71	1
cox6a1	-0.72	1
cxcl20	-0.72	1
rplp2l	-0.73	1
ERC1	-0.73	1
arhgef12b	-0.73	1
cdipt	-0.73	1
tmem63a	-0.73	1
znf1141	-0.73	1
zgc:173624	-0.73	1
BX255908.1	-0.73	1
rbl1	-0.73	1
bdh2	-0.73	1
setdb1b	-0.73	1
si:dkeyp-82a1.6	-0.73	1
ccdc28a.1	-0.73	1
mapk8a	-0.73	1
zgc:56699	-0.73	1
lipia	-0.73	1
pir	-0.73	1
zgc:114173	-0.73	1
mmp15a	-0.73	1
gtf2a1l	-0.73	1
atp5l	-0.74	1
rplp2	-0.74	1
fkbp5	-0.74	1
ndufab1a	-0.74	1
rps26	-0.75	1
ino80e	-0.75	1
smdt1a	-0.76	1
eps8l1a	-0.76	1
BX511111.2	-0.76	1
rnf19a	-0.76	1
sgms1	-0.77	1
si:dkey-71b5.6	-0.79	1
si:dkey-51e6.1	-0.8	1
sarnp	-0.8	1
csrp2	-0.8	1
svopl	-0.81	1
si:ch73-174h16.5	-0.81	1
rabepk	-0.81	1
bckdhbl	-0.81	1
slc35g2a	-0.81	1
C14H4orf47	-0.81	1
odf3b	-0.81	1
si:ch211-226h8.15	-0.81	1
ndufv2	-0.82	1
pole4	-0.83	1
ube4b	-0.83	1
gsto2	-0.84	1
zgc:171772	-0.84	0.248
ndufb11	-0.84	1
ctnnd1	-0.85	1
tnnt2d	-0.86	1
pcmtd1	-0.86	1
gadd45ba	-0.87	1
ifrd1	-0.87	1
ino80c	-0.87	1
agtrap	-0.87	1
rpl26	-0.88	1
mxra7	-0.88	1
si:ch211-248e11.2	-0.89	1
trim2a	-0.9	1
ndufb7	-0.91	1
sap30l	-0.91	1
got2b	-0.91	1
ccdc135	-0.91	1
exosc6	-0.92	1
pax2a	-0.92	1
mplkip	-0.92	1
leng8	-0.93	1
mrpl13	-0.93	1
si:dkey-151g10.6	-0.94	0.248
tmem167a	-0.94	1
rgl3a	-0.94	1
mlst8	-0.95	1
zgc:92606	-0.96	1
hif1al	-0.96	1
ckmt1	-0.96	1
ccdc40	-0.96	1
zgc:77938	-0.97	1
hsbp1b	-0.98	1
meig1	-0.98	1
si:ch211-139a5.9	-0.98	1
si:ch211-285f17.1	-0.98	1
pcbd1	-0.99	1
ppp1r1b	-0.99	1
nme7	-1	1
COX5B	-1.01	1
cox5ab	-1.01	1
pacrg	-1.01	1
h1-0	-1.02	1
prkag2a	-1.02	1
ndufs6	-1.03	1
rpl36a	-1.04	1
cript	-1.05	1
prelid3b	-1.06	1
nr4a1	-1.06	1
znf346	-1.06	1
ndufa1	-1.07	1
higd2a	-1.08	1
atp5pf	-1.08	1
cox7a1	-1.09	1
macc1	-1.1	1
stx4	-1.11	1
rgs5b	-1.12	1
si:ch211-39k3.2	-1.13	1
idh3b	-1.13	1
rpl37.1	-1.14	0.0621
cyt1l	-1.14	1
rnf183	-1.14	1
si:dkey-67c22.2	-1.14	1
rps21	-1.15	0.0621
eps8l2	-1.15	1
atp5mf	-1.16	1
CU104709.1	-1.17	1
rpl39	-1.18	0.0621
coa3a	-1.2	1
nmt2	-1.2	1
rpl29	-1.21	1
uqcrq	-1.21	1
gadd45aa	-1.25	1
pih1d2	-1.25	1
rps28	-1.26	0.0621
tob1b	-1.28	1
ucp2	-1.3	1
rasd1	-1.3	1
si:dkey-39a18.1	-1.3	1
atp5md	-1.35	1
sb:cb1058	-1.35	1
si:dkey-95p16.2	-1.36	1
cox7b	-1.4	1
rps29	-1.42	0.0621
slc3a2a	-1.42	1
cox7c	-1.44	1
rpl38	-1.46	0.0621
atp5f1e	-1.48	1
atp5mea	-1.55	1
CR388369.1	-1.57	1
NDUFB1	-1.66	1
capsla	-1.86	1
si:dkey-36i7.3	-3.77	1

## Sheet: C25
gene	cluster25:avg_logFC	cluster25:p_val_adj
hbbe1.3	5.5	4.3e-08
hbbe2	5.26	8.25e-08
hbae1.3	4.93	5.94e-07
hbae3	4.85	3.08e-05
hbbe1.1	4.26	2.09e-05
hbbe1.2	4.22	4.64e-05
hbae1.3.1	3.68	3.41e-05
hbae1.1	3.67	0.00038
hbae5	3.5	0.0819
cahz	2.15	0.285
si:ch211-250g4.3	1.95	1
creg1	1.72	0.0478
mt-atp6	1.61	0.0101
CT027638.1	1.55	0.156
actc1b	1.53	1.44e-06
mt-cyb	1.52	0.00192
mt-co3	1.48	0.00885
mt-co2	1.39	0.00675
mt-nd1	1.33	0.0257
alas2	1.33	1
fth1a	1.32	1
blvrb	1.29	0.733
si:ch211-207c6.2	1.27	1
mt-nd4	1.26	1
zgc:56095	1.21	0.756
ctrb1	1.15	0.107
pvalb1	1.13	0.000515
si:ch211-103n10.5	1.1	1
mt-nd2	1.08	0.555
ak1	1.08	0.0344
rpl22l1	1.08	0.00395
prss1	1.06	0.00262
slc4a1a	1.05	1
prss59.2	1.03	0.0308
epb41b	1.01	1
mylpfa	1	0.0129
CR383676.2	1	0.0408
tnnt3b	0.99	0.0448
ccni	0.97	1
hemgn	0.96	1
BX548011.2	0.96	1
cfd	0.96	1
cela1.6	0.94	0.00784
mmp13a.1	0.93	1
tmod4	0.92	0.201
hmgn2	0.88	1
enpp7.1	0.87	1
prss59.1	0.86	0.0197
id3	0.86	1
mt-nd5	0.85	1
eef2l2	0.83	1
ela2	0.81	1
mt-co1	0.79	1
tnni2a.4	0.78	0.143
nt5c2l1	0.78	1
scpp8	0.77	1
pvalb2	0.77	0.482
rpl3	0.75	0.0637
nop53	0.74	1
ap2m1a	0.73	1
mibp2	0.73	0.274
chia.1	0.73	1
nmt1b	0.72	1
ppiaa	0.71	1
ubc	0.7	1
CABZ01088484.1	0.7	0.858
krt18a.1	0.69	1
mylpfb	0.67	1
tspo	0.66	1
lmo2	0.66	1
dedd1	0.66	1
krtt1c19e	0.65	1
eif3m	0.65	1
anp32a	0.64	1
tuba8l4	0.64	1
si:ch211-142d6.2	0.63	1
CABZ01079192.1	0.63	1
rnf10	0.62	1
pvalb4	0.62	1
msna	0.61	1
si:ch211-227m13.1	0.6	1
aqp1a.1	0.59	1
marcksl1a	0.59	1
cnbpb	0.59	1
cd63	0.59	1
nupr1a	0.58	1
mylz3	0.58	1
gp1bb	0.56	1
gadd45ba	0.55	1
zgc:92606	0.55	1
nme2b.2	0.55	1
ankrd11	0.55	1
gabarapl2	0.55	1
fam53b	0.53	1
glrx5	0.53	1
cdkn1bb	0.52	1
eif3ba	0.52	1
C1H4orf33	0.52	1
tgm2l	0.51	1
guk1a	0.5	1
clgn	0.5	1
BX936337.1	0.5	1
marcksl1b	0.49	1
fthl31	0.49	1
ela2l	0.49	1
mat2aa	0.49	1
tpma	0.48	1
nap1l1	0.48	1
cyp8b1	0.48	1
mtdha	0.47	1
ier2b	0.46	1
zgc:163057	0.46	1
ash1l	0.46	1
slc3a2a	0.46	1
si:dkey-100n23.3	0.46	1
slc26a6.1	0.46	1
bloc1s6	0.45	1
ddit3	0.45	1
hsp90b1	0.45	1
zgc:77439	0.45	1
tmem256	0.44	1
aqp8a.1	0.44	1
slc13a2	0.44	1
ca4b	0.44	1
eif4ebp3	0.43	1
ckmb	0.43	1
ckma	0.43	1
zgc:153409	0.42	1
zgc:136461	0.42	1
tpd52l2b	0.42	1
eif2s3	0.42	1
cbx5	0.42	1
polr2a	0.42	1
atp1a1a.1	0.42	1
atp1a1a.4	0.42	1
zgc:158564	0.42	1
myl12.2	0.41	1
qkia	0.41	1
hmgb1a	0.41	1
serpinh1b	0.41	1
plecb	0.41	1
fam32a	0.41	1
prkab1a	0.4	1
kdm6bb	0.4	1
fosb	0.4	1
serf2	0.39	1
eif3d	0.39	1
elob.1	0.39	1
mthfs	0.39	1
eif4a1b	0.38	1
zgc:158463	0.38	0.39
fam210b	0.38	1
si:ch73-1a9.3	0.38	1
her6	0.38	1
aldh6a1	0.38	1
mycbp2	0.38	1
si:ch211-262i1.3	0.38	1
sult2st2	0.38	1
BX005417.1	0.37	1
h3f3d	0.37	1
csnk2a1	0.37	1
timp2b	0.37	1
calr3b	0.37	1
calm1a	0.36	1
btg1	0.36	1
rps18	0.36	1
lonrf1l	0.36	1
coq8aa	0.36	1
rsrp1	0.36	1
mdka	0.36	1
srsf11	0.36	1
gnb1b	0.36	1
zgc:112234.4	0.36	1
pepd	0.36	1
snrpe	0.35	1
ISCU	0.35	1
meaf6	0.35	1
rpl15	0.35	1
slc7a8a	0.35	1
kmt2bb	0.35	1
nop56	0.35	1
thoc2	0.35	1
si:ch211-161h7.8	0.35	1
letm2	0.35	1
chd2	0.35	1
si:dkey-17m8.1	0.35	1
clic2	0.34	1
acta1b	0.34	1
eif3c	0.34	1
rhag	0.34	1
hdr	0.34	1
tfr1a	0.34	1
nfkbiaa	0.34	1
si:ch211-217k17.7	0.34	1
sdr16c5b	0.34	1
kdm6ba	0.34	1
crebzf	0.34	1
atrx	0.34	1
slc15a1a	0.34	1
mep1a.2	0.34	1
pinx1	0.33	1
FBXO48	0.33	1
srsf5a	0.33	1
hnrnpa0l.1	0.33	1
glo1	0.33	1
cox6b2	0.33	1
eif2s1b	0.33	1
eif3g	0.33	1
arl4aa	0.33	1
ube2d2	0.33	1
dnase1l4.2	0.33	1
si:dkey-33c12.4	0.33	1
mgat5	0.33	1
brdt	0.33	1
arglu1b	0.33	1
chd7	0.33	1
acacb	0.33	1
add2	0.33	1
mbl2	0.33	1
isca1	0.33	1
itsn2b	0.33	1
zgc:153031	0.33	1
mep1a.1	0.33	1
ctrl	0.32	1
psmb6	0.32	1
ell2	0.32	1
aldocb	0.32	1
pim1	0.32	1
ssr2	0.32	1
rbm25b	0.32	1
mast2	0.32	1
syf2	0.32	1
folr	0.32	1
pdcd10b	0.32	1
zgc:112160	0.31	1
tpm2	0.31	1
psmd14	0.31	1
dap1b	0.31	1
ppp1r14bb	0.31	1
tiparp	0.31	1
mmp9	0.31	1
pde7a	0.31	1
rbm39a	0.31	1
si:ch211-196l7.4	0.3	1
selenou1a	0.3	1
rnf7	0.3	1
cops2	0.3	1
vamp3	0.3	1
mrpl30	0.3	1
cyp3c4	0.3	1
pnrc2	0.29	1
brd2a	0.29	1
rnaseka	0.29	1
arrdc2	0.29	1
sptb	0.29	1
snw1	0.29	1
tmco1	0.29	1
impdh2	0.29	1
si:ch211-214p16.3	0.29	1
top2b	0.29	1
jak2a	0.29	1
wu:fi09b08	0.29	1
abcb4	0.29	1
si:ch211-244o22.2	0.28	1
hspa5	0.28	1
tomm6	0.28	1
osr2	0.28	1
tdh	0.28	1
abca1b	0.28	1
tnrc6a	0.28	1
ppifb	0.28	1
si:ch211-161c3.6	0.28	1
serbp1b	0.28	1
taf7	0.28	1
dnajb1a	0.28	1
phyhd1	0.28	1
dkc1	0.28	1
slc47a1	0.28	1
cx32.3	0.28	1
si:ch211-213a13.1	0.27	1
purba	0.27	1
mkrn1	0.27	1
socs3a	0.27	1
mych	0.27	1
si:zfos-1192g2.3	0.27	1
phb2a	0.27	1
slc16a10	0.27	1
acsl1b	0.27	1
huwe1	0.27	1
elof1	0.27	1
mlnl	0.27	1
si:dkey-93h22.7	0.26	1
lyz	0.26	1
farsa	0.26	1
arl6ip1	0.26	1
irf7	0.26	1
anp32b	0.26	1
egr1	0.26	1
ctsba	0.26	1
myh9b	0.26	1
lsm14ab	0.26	1
itm2ba	0.26	1
si:dkey-188i13.11	0.26	1
fryl	0.26	1
hnf4a	0.26	1
acbd7	0.26	1
pcmt	0.26	1
zgc:194659	0.26	1
slc29a1b	0.25	1
rfxap	0.25	1
h3f3c	0.25	1
pho	0.25	1
gmps	0.25	1
cgref1	0.25	1
isca2	0.25	1
cyp4t8	0.25	1
rps13	-0.26	1
mboat1	-0.26	1
leng9	-0.26	1
rpl35	-0.27	1
si:ch1073-340i21.2	-0.27	0.283
rnf6	-0.27	1
si:ch211-147d7.5	-0.27	1
pls1	-0.27	1
cnfn	-0.28	1
lin7c	-0.28	1
h2ax1	-0.29	1
atp6v1ba	-0.29	1
smkr1	-0.29	1
dnajb1b	-0.3	1
dpep1	-0.3	1
eif2b5	-0.31	1
ube2al	-0.32	1
rps27.2	-0.32	1
ppiab	-0.32	1
btf3	-0.32	1
psmd4a	-0.32	1
pgls	-0.32	1
si:dkey-185p13.1	-0.32	1
hnrnpl	-0.32	1
si:dkey-95p16.2	-0.33	1
slc25a5	-0.33	1
hsd17b14	-0.33	1
zgc:114188	-0.33	1
sesn3	-0.33	1
slc51a	-0.34	1
rplp1	-0.37	1
rpl22	-0.37	1
rplp2	-0.38	1
pgam1a	-0.38	1
ckba	-0.38	1
nr2f6b	-0.38	1
psph	-0.39	1
s100w	-0.39	1
spint1b	-0.39	1
eno3	-0.4	1
zgc:153284	-0.41	1
gipc2	-0.41	1
elovl1b	-0.41	1
baxb	-0.41	1
ndufa1	-0.42	1
caspb	-0.42	1
CR293511.2	-0.42	1
cox5aa	-0.43	1
abcc2	-0.43	1
fkbp1aa	-0.44	1
hist1h4l	-0.44	1
ndufa4	-0.44	1
rgl3a	-0.44	1
atp5fa1	-0.45	1
egln3	-0.45	1
sec61g	-0.46	1
faua	-0.46	0.2
cox6c	-0.47	1
uqcrb	-0.47	1
ebag9	-0.47	1
snx12	-0.47	1
cox5ab	-0.48	1
gamt	-0.48	1
eif5a2	-0.48	1
CU459145.1	-0.48	1
pllp	-0.49	1
rpl36	-0.5	1
chchd6b	-0.5	1
s100v1	-0.52	1
rrbp1a	-0.53	1
pitpnaa	-0.53	1
atp5mc3b	-0.54	1
cox6a1	-0.54	1
rps15a	-0.54	1
ldha	-0.54	1
cldnc	-0.55	1
bri3	-0.55	1
dad1	-0.56	1
atp5mea	-0.56	1
nme2b.1	-0.57	1
atp5pf	-0.57	1
uqcr10	-0.57	1
ddb2	-0.57	1
psmb10	-0.57	1
calm2a	-0.57	1
u2surp	-0.57	1
si:ch211-105c13.3	-0.58	1
ndufb11	-0.59	1
rpl26	-0.6	1
rplp2l	-0.6	0.347
zgc:193541	-0.6	1
clic4	-0.6	1
myl12.1	-0.61	1
txnrd3	-0.61	1
si:rp71-1h20.9	-0.61	0.208
si:dkey-56m19.5	-0.61	1
tktb	-0.61	1
metap2b	-0.62	1
rpl36a	-0.62	0.0124
nudt12	-0.62	1
ywhabb	-0.63	1
lgals2b	-0.64	0.0239
calm3a	-0.64	1
cmpk	-0.64	1
srp14	-0.65	1
cox17	-0.66	1
atp5mc1	-0.66	1
rps26	-0.67	0.275
krt92	-0.67	1
serpinb1l3	-0.67	1
ckmt1	-0.67	1
ndrg3a	-0.67	1
tpmt.1	-0.67	1
lxn	-0.68	1
ndufa5	-0.68	1
arf2a	-0.68	1
actb2	-0.69	0.145
gapdh	-0.7	1
atp5pd	-0.7	1
cox8b	-0.7	1
si:dkey-36i7.3	-0.7	1
dab2	-0.7	1
atp5mf	-0.73	1
rpl37.1	-0.73	0.00207
NDUFB1	-0.73	1
COX7A2	-0.73	1
ndrg1a	-0.73	1
nadsyn1	-0.73	1
nmt1a	-0.74	1
mlst8	-0.74	1
sult1st6	-0.74	1
cox7b	-0.76	0.0377
dhrs13l1	-0.76	1
actb1	-0.77	1
smdt1b	-0.77	1
zgc:171772	-0.77	0.000651
CU682777.2	-0.77	1
tmsb4x	-0.79	0.0517
ucp2	-0.79	1
hdlbpa	-0.79	1
si:ch211-235e9.6	-0.8	1
pfn2	-0.8	0.0286
rps26l	-0.81	0.000398
zgc:194392	-0.81	1
gstp1	-0.82	1
tma7	-0.82	1
sri	-0.82	1
serpinb1	-0.82	1
cox7a1	-0.82	1
tpi1b	-0.83	1
krt97	-0.84	1
atp5f1e	-0.86	0.0111
atp5md	-0.86	1
krt4	-0.87	1
zgc:158846	-0.87	1
sik1	-0.89	1
si:dkey-151g10.6	-0.9	2.08e-05
rps21	-0.91	2.26e-05
hspe1	-0.91	0.0302
atp6v0e1	-0.91	0.991
si:ch211-71m22.1	-0.91	1
ly97.3	-0.91	1
cebpb	-0.93	1
rps28	-0.96	5.42e-05
gsto2	-0.96	1
ndufa3	-0.97	1
vil1	-0.97	1
cox7c	-0.98	0.00809
neu3.3	-0.98	0.672
rpl39	-1.02	0.000107
tpm3	-1.03	1
csde1	-1.05	0.435
rpl29	-1.09	3.2e-05
tcima	-1.13	1
slc10a3	-1.16	1
ost4	-1.2	0.00655
tmsb1	-1.2	0.00651
rpl38	-1.22	1.22e-06
rps29	-1.23	1.57e-07
gstp2	-1.29	1
tmigd1	-1.3	1
plac8.1	-1.34	8.36e-05
ppt1	-1.36	1
gsta.1	-1.39	0.0682
diabloa	-1.39	1
wu:fb18f06	-1.44	0.0583
gsta.2	-1.47	1
zgc:77650	-1.5	1
crip1	-1.52	0.00519
tcnba	-1.64	1
cotl1	-1.68	0.617
fabp6	-5.24	1

## Sheet: C24
	cluster24:avg_logFC	cluster24:p_val_adj
ankrd11	4.57	1
rsrp1	4.2	1
ada	4.12	1
abcf1	3.98	1
ciarta	3.48	1
rhd	3.36	1
zgc:66433	3.32	1
ndufb9	2.73	1
coq10b	2.1	1
rhag	2.07	1
adrb3a	1.85	1
idh2	1.79	1
laptm5	1.76	1
gtpbp1	1.76	1
coq8aa	1.7	1
eif5b	1.61	1
fermt3b	1.54	1
ndufa11	1.52	1
iars1	1.52	1
ndufs7	1.51	1
mkrn1	1.48	1
hspa5	1.4	1
abcb10	1.4	1
sptan1	1.37	1
ucp3	1.34	1
ccdc25	1.33	1
cldng	1.3	1
bnip3lb	1.3	1
fgfr1op2	1.25	1
cox8a	1.22	1
dedd1	1.2	1
zgc:162944	1.2	1
drll.1	1.18	1
gse1	1.18	1
rbm38	1.17	1
ube2h	1.16	1
arl4aa	1.16	1
lsm12a	1.15	1
ciao2a	1.14	1
gsto2	1.12	1
ammecr1	1.12	1
higd2a	1.1	1
cyc1	1.07	1
eif3hb	1.07	1
slc38a5b	1.06	1
ddit3	1.06	1
march5l	1.06	1
mrps15	1.06	1
si:ch211-286b5.5	1.06	1
tubb1	1.06	1
urod	1.05	1
ppp1r14bb	1.04	1
ddx5	1.04	1
CR293511.1	1.02	1
bud31	1	1
sec61a1	1	1
mthfd2	1	1
dtnbp1a	0.97	1
dctn2	0.97	1
dctn3	0.96	1
si:ch73-248e21.7	0.96	1
rhoac	0.95	1
si:ch211-244o22.2	0.95	1
dldh	0.95	1
lonrf1l	0.94	1
cox6a2	0.94	1
nt5e	0.94	1
clint1a	0.92	1
ube2e1	0.91	1
hmbsb	0.9	1
si:ch211-260e23.9	0.89	1
si:ch211-162e15.3	0.89	1
dnaja2a	0.89	1
cox5aa	0.88	1
skp1	0.88	1
npc2	0.87	1
gng5	0.87	1
tnip1	0.86	1
zeb2a	0.85	1
slc25a36a	0.84	1
srp54	0.84	1
si:ch211-196l7.4	0.83	1
parp16	0.83	1
irf2	0.82	1
hars	0.82	1
faua	0.82	1
dipk2b	0.82	1
zgc:100918	0.82	1
paip2b	0.82	1
ap2s1	0.82	1
cited4b	0.82	1
ethe1	0.81	1
kel	0.81	1
slc6a9	0.8	1
il6st	0.8	1
FP236812.1	0.8	1
si:dkey-108k21.19	0.8	1
slc38a2	0.8	1
zgc:163080	0.8	1
tacc3	0.8	1
zgc:194989	0.79	1
rpl26	0.79	1
hbae5	0.79	1
arrdc3b	0.79	1
si:ch211-207c6.2	0.79	1
hsp70.3	0.78	1
NDUFB1	0.78	1
zgc:114046	0.78	1
pvalb1	0.77	1
actc1b	0.77	1
hsp90ab1	0.77	1
hsp70.2	0.77	1
pvalb2	0.76	1
mt-co2	0.76	1
actb2	0.75	1
hspa8	0.75	1
mt-cyb	0.75	1
mt-co3	0.75	1
eef1a1l1	0.74	1
rpl3	0.74	1
eef2l2	0.74	1
eif3m	0.74	1
ybx1	0.73	1
tnnt3b	0.73	1
mylpfa	0.73	1
rplp0	0.73	1
mibp2	0.73	1
tnni2a.4	0.72	1
zgc:158463	0.72	1
mylz3	0.72	1
tpma	0.72	1
prss1	0.72	1
prdx2	0.72	1
rpl15	0.72	1
mt-atp6	0.72	1
fth1a	0.72	1
CT027638.1	0.71	1
slc25a5	0.7	1
ubc	0.7	1
rpl22l1	0.69	1
eef1g	0.69	1
ak1	0.68	1
blvrb	0.68	1
vdac2	0.68	1
cela1.6	0.68	1
ctrb1	0.68	1
ccni	0.68	1
ckma	0.68	1
eif2s3	0.68	1
prss59.2	0.67	1
slc25a3b	0.67	1
rpl8	0.67	1
actb1	0.66	1
nme2b.2	0.66	1
rpl7a	0.66	1
si:ch211-103n10.5	0.65	1
mt-nd1	0.65	1
eef2b	0.65	1
romo1	0.65	1
rps2	0.65	1
rps17	0.65	1
rps18	0.64	1
cct2.1	0.64	1
rpl7	0.64	1
tmsb4x	0.63	1
eif3ba	0.63	1
cct4	0.63	1
rpl5a	0.63	1
rack1	0.63	1
pvalb4	0.62	1
eif3g	0.62	1
rsl24d1	0.62	1
rps9	0.62	1
rpl13	0.62	1
rpl19	0.61	1
rps6	0.61	1
ran	0.61	1
pfn1	0.6	1
tuba8l4	0.6	1
BX936337.1	0.6	1
eif3f	0.6	1
rps3	0.59	1
cct3	0.59	1
eif3ea	0.59	1
nsa2	0.59	1
atp5f1b	0.59	1
rpl9	0.59	1
rpl10a	0.59	1
mylpfb	0.59	1
rps10	0.58	1
mt-nd2	0.58	1
eif3d	0.58	1
rpl13a	0.58	1
mt-co1	0.58	1
creg1	0.57	1
eif3c	0.57	1
prss59.1	0.57	1
zgc:56095	0.57	1
rpsa	0.57	1
cct6a	0.56	1
rpl18a	0.56	1
rps11	0.55	1
tpt1	0.55	1
ppiab	0.55	1
cox4i1	0.55	1
gpx1a	0.55	1
ubb	0.54	1
rps4x	0.53	1
lmo2	0.53	1
eef1b2	0.53	1
nop53	0.52	1
rps3a	0.52	1
rpl10	0.51	1
scpp8	0.51	1
rps8a	0.51	1
btg1	0.51	1
rps5	0.51	1
nme2b.1	0.51	1
cct5	0.5	1
eif3k	0.5	1
ola1	0.5	1
lxn	0.5	1
ckmb	0.5	1
alas1	0.5	1
rps16	0.49	1
cbr1l	0.49	1
ela2l	0.47	1
rpl11	0.47	1
mt-nd4	0.46	1
eef1da	0.45	1
ndufa4l	0.44	1
atp5mc3b	0.44	1
serbp1a	0.44	1
lgals2b	0.38	1
tcp1	-0.25	1
cnbpb	-0.25	1
pno1	-0.25	1
eif3ha	-0.25	1
atp5pb	-0.25	1
rpl35a	-0.25	1
bloc1s6	-0.25	1
fabp2	-0.25	1
naca	-0.25	1
edf1	-0.25	1
uba52	-0.25	1
rps7	-0.25	1
rpl4	-0.26	1
mcl1a	-0.26	1
psmb6	-0.26	1
cdkn1bb	-0.26	1
rpl5b	-0.26	1
eif4a1b	-0.26	1
rpl27	-0.26	1
serf2	-0.26	1
hnrnpa0l.1	-0.26	1
cct7	-0.26	1
myl12.1	-0.26	1
rps27a	-0.26	1
glo1	-0.26	1
fabp1b.1	-0.26	1
anxa1a	-0.26	1
eif4ebp3	-0.26	1
SERP1	-0.26	1
rps12	-0.26	1
fam53b	-0.26	1
ctsla	-0.26	1
ela2	-0.26	1
fosab	-0.26	1
mmp13a.1	-0.26	1
akt1s1	-0.26	1
prelid3b	-0.26	1
cox6b2	-0.26	1
rpl21	-0.26	1
ak2	-0.26	1
eif3i	-0.26	1
farsa	-0.26	1
gapdhs	-0.26	1
arl6ip1	-0.26	1
rps27.1	-0.26	1
ndufb8	-0.26	1
fthl31	-0.26	1
myl1	-0.26	1
rpl12	-0.26	1
ppiaa	-0.26	1
tmem11	-0.26	1
tmod4	-0.26	1
rpl23a	-0.26	1
rpl18	-0.26	1
eif3s6ip	-0.26	1
mgst3b	-0.26	1
eif2s1b	-0.26	1
zgc:92606	-0.27	1
tubb4b	-0.27	1
rpl30	-0.28	1
atp5if1b	-0.29	1
eif1	-0.29	1
ldhba	-0.29	1
dnase1l4.1	-0.3	1
si:ch1073-429i10.3	-0.3	0.162
tspo	-0.3	0.162
gspt1l	-0.3	0.000362
hyi	-0.3	0.000362
aldob	-0.3	0.162
marcksl1a	-0.32	1
txn	-0.32	1
prkab1a	-0.33	0.162
selenow1	-0.35	1
hspe1	-0.36	1
rps13	-0.38	1
aars1	-0.38	1
zgc:153867	-0.39	1
atp1b1a	-0.39	1
rps14	-0.39	1
rpl34	-0.4	1
naa10	-0.4	1
pcbp2	-0.4	1
s100a10b	-0.4	1
myhz1.1	-0.4	1
rpl14	-0.41	1
pabpc1a	-0.41	1
rnf10	-0.41	1
TXN	-0.41	1
il10rb	-0.41	1
srsf5a	-0.41	1
ela3l	-0.41	1
rpl24	-0.41	1
ap2m1a	-0.41	1
hikeshi	-0.41	1
zgc:162730	-0.41	1
fthl28	-0.41	1
tmsb1	-0.42	1
rwdd1	-0.42	1
nupr1a	-0.42	1
mterf3	-0.42	1
lyz	-0.42	1
cfl1	-0.42	1
psph	-0.42	1
ttn.2	-0.42	1
chchd10	-0.42	1
rps15	-0.42	1
h3f3d	-0.42	1
uros	-0.42	1
rplp1	-0.42	1
pin1	-0.42	1
atp5pd	-0.42	1
mlf1	-0.42	1
gstp1	-0.42	1
arpc3	-0.42	1
ypel5	-0.42	1
med19a	-0.42	1
bysl	-0.43	1
sqstm1	-0.43	1
apoa1a	-0.43	1
ciapin1	-0.43	1
faxdc2	-0.43	1
krt17	-0.43	1
ISCU	-0.43	1
clgn	-0.43	1
rps27.2	-0.43	1
vdac1	-0.43	1
meaf6	-0.43	1
gata1a	-0.43	1
txndc9	-0.43	1
ptmaa	-0.43	1
ptmab	-0.43	1
dap1b	-0.44	1
krt91	-0.44	1
fthl27	-0.44	1
FBXO48	-0.44	1
psma1	-0.44	1
cct8	-0.44	1
gtpbp4	-0.44	1
rpl28	-0.44	1
prdx3	-0.44	1
acta1b	-0.44	1
csnk2b	-0.45	1
krt18a.1	-0.45	1
mrpl1	-0.45	1
pinx1	-0.45	1
epcam	-0.45	1
sat1a.2	-0.45	1
rpl35	-0.45	1
acadm	-0.45	1
si:ch1073-314i13.4	-0.45	1
gapdh	-0.45	1
anxa2a	-0.45	1
hmgn2	-0.45	1
fthl30	-0.45	1
ttn.1	-0.45	1
dbi	-0.45	1
hax1	-0.45	1
ndufb10	-0.45	1
tnnc2	-0.45	1
uqcrh	-0.45	1
adi1	-0.45	1
rbm24a	-0.46	1
anxa11a	-0.46	1
ctrl	-0.46	1
lsm12b	-0.46	1
sod1	-0.46	1
C8H5orf51	-0.46	1
ddx21	-0.47	1
psmd8	-0.47	1
psmb4	-0.47	1
si:ch73-281n10.2	-0.47	1
si:dkey-51e6.1	-0.47	1
mt2	-0.47	1
rpl31	-0.48	1
kars1	-0.49	1
si:ch211-250g4.3	-0.49	1
rpl17	-0.49	1
atp5po	-0.5	1
tuba8l2	-0.51	1
rabgap1l	-0.51	1
fkbp3	-0.52	1
sec61b	-0.52	1
sdhc	-0.53	1
rad23b	-0.53	1
mat2b	-0.54	1
eno3	-0.54	1
tpd52l2b	-0.55	1
sec61g	-0.56	1
napab	-0.56	1
slc11a2	-0.57	1
ak3	-0.58	1
rpl32	-0.58	1
clic2	-0.6	1
tp53inp1	-0.6	0.000362
purba	-0.61	1
zgc:77849	-0.62	1
rps24	-0.62	1
anp32a	-0.62	1
rfxap	-0.63	1
oaz1a	-0.64	1
zgc:136461	-0.65	1
gabarapb	-0.65	1
apoa2	-0.66	1
phlda2	-0.66	1
mrpl42	-0.66	1
atp2a1	-0.66	1
cacybp	-0.66	1
mdh2	-0.67	1
psmb7	-0.67	1
sh3glb1b	-0.67	1
gadd45ba	-0.68	1
krtt1c19e	-0.68	1
ier2b	-0.68	1
rpl6	-0.68	1
zmat2	-0.68	1
pa2g4b	-0.68	1
hnrnpa1b	-0.68	1
eif2b2	-0.69	1
ubl7b	-0.69	1
zgc:111983	-0.69	1
cnbpa	-0.69	1
znf706	-0.69	1
tcnbb	-0.69	1
hsbp1b	-0.69	1
ctsd	-0.7	1
hnrnpaba	-0.7	1
si:dkey-247k7.2	-0.71	1
atp5fa1	-0.71	1
si:dkey-93h22.7	-0.71	1
TPGS1	-0.72	1
maff	-0.72	1
adipor2	-0.72	1
cldni	-0.73	1
ssu72	-0.73	1
rgcc	-0.74	1
tal1	-0.74	1
sdhb	-0.74	1
hnrnpabb	-0.74	1
ndufb7	-0.75	1
cxcl8a	-0.75	1
psmd14	-0.75	1
marcksl1b	-0.75	1
msna	-0.75	1
hsc70	-0.75	1
her9	-0.75	1
tmem59	-0.75	1
ankrd12	-0.75	1
dlst	-0.75	1
uri1	-0.75	1
blcap	-0.76	1
tspan36	-0.76	0.162
si:dkey-31e10.1	-0.76	1
dhrs1	-0.76	1
erh	-0.77	1
mbd2	-0.77	1
nfkbiab	-0.77	1
anapc16	-0.78	1
mrpl2	-0.78	0.000362
guk1a	-0.79	1
aqp1a.1	-0.8	1
aldh9a1a.1	-0.8	1
selenoj	-0.81	1
stip1	-0.81	1
atp5f1d	-0.82	1
cfl1l	-0.83	1
pomp	-0.83	1
mif	-0.83	1
wbp2nl	-0.84	1
ppdpfb	-0.84	1
atp5if1a	-0.85	1
kctd5a	-0.85	1
tpm2	-0.86	1
tbca	-0.86	1
nudcd3	-0.88	1
gstr	-0.88	1
map1lc3b	-0.89	1
zgc:112160	-0.89	1
myl12.2	-0.89	1
junba	-0.89	1
oaz1b	-0.91	1
calm1a	-0.91	1
dynlrb1	-0.91	1
eif2s2	-0.91	1
psap	-0.92	1
plekhb2	-0.92	1
btg3	-0.92	1
elovl4a	-0.93	0.000505
ccdc32	-0.93	1
nfatc3a	-0.94	1
rab5ab	-0.94	1
ccdc115	-0.95	1
rps26	-0.95	1
svild	-0.96	1
si:ch211-200p22.4	-0.96	1
cry3a	-0.96	0.129
mibp	-0.96	1
ralgapa2	-0.96	1
slc12a7a	-0.97	1
ndrg2	-0.98	7.24e-08
rpl37.1	-0.98	0.129
ppp2r2ab	-0.98	1
snrpf	-0.98	1
si:ch211-235e9.6	-0.99	1
pnrc2	-1	1
snrpg	-1.01	1
slc20a1a	-1.01	1
susd1	-1.02	1
tnrc6b	-1.02	1
ost4	-1.04	1
sf3b6	-1.05	1
si:ch211-227m13.1	-1.06	1
si:ch1073-153i20.4	-1.06	1
csde1	-1.08	1
hprt1l	-1.08	0.189
nr3c1	-1.11	1
atp5mf	-1.12	1
b3gnt3.4	-1.12	1
ank1a	-1.12	1
lsm7	-1.14	1
im:7151449	-1.14	1
bzw1a	-1.15	0.000362
rps28	-1.16	1
pip5k1bb	-1.16	1
C25H12orf73	-1.17	0.479
jun	-1.17	1
atp5md	-1.18	1
sik1	-1.18	0.662
wnk4b	-1.19	1
atp5f1e	-1.21	1
ube2al	-1.23	1
h1-0	-1.24	1
hbbe1.2	-1.24	1
hsp70.1	-1.26	1
si:dkey-95p16.2	-1.27	1
hbbe1.1	-1.3	1
slc29a1b	-1.33	1
rps21	-1.35	1
si:ch211-213a13.1	-1.35	1
h1-10	-1.36	1
nr1d2b	-1.46	1
rpl29	-1.46	1
rpl39	-1.5	1
lsm8	-1.5	0.16
rps29	-1.54	1
ppp1r10	-1.56	1
txnipa	-1.56	1
dnajb1b	-1.57	1
snrpe	-1.57	1
zgc:153409	-1.6	0.386
cox7c	-1.61	1
pabpc1b	-1.65	0.0291
ddx6	-1.67	1
arrdc3a	-1.72	1
CR383676.3	-1.73	1
zgc:110425	-1.75	1
hbae1.3.1	-1.76	1
crema	-1.93	1
rpl38	-1.94	1
hbae1.3	-1.97	1
zgc:154164	-2.22	1
hbae1.1	-2.23	1
metap2b	-2.33	0.782
BX005417.1	-2.36	1
gene	-2.51	1

## Sheet: C23
gene	cluster23:avg_logFC	cluster23:p_val_adj
hbae3	3.57	0.0551
hbbe1.3	2.76	0.0604
hbbe1.1	2.73	1
hbbe2	2.66	0.847
akap12a	2.56	1
si:dkey-197i20.6	2.54	1
hbae1.3	2.38	1
hbae5	1.94	1
pnp4a	1.91	1
hbbe1.2	1.68	1
gstp1	1.68	1
paics	1.61	1
hbae1.1	1.52	1
anxa4	1.51	1
socs3a	1.48	1
tspan36	1.4	1
mdh1aa	1.39	1
si:ch211-243a20.3	1.33	1
mibp2	1.31	0.187
slc45a2	1.31	1
drd3	1.3	1
rpl22l1	1.25	1
idh2	1.24	1
ppiaa	1.23	0.0307
gmps	1.19	1
mylz3	1.15	1
eif3m	1.15	1
cela1.6	1.12	1
prss1	1.12	1
ak1	1.09	1
actc1b	1.09	0.942
tubb2b	1.09	1
gadd45ba	1.07	1
ctrb1	1.07	1
ckma	1.06	1
prss59.2	1.05	1
pvalb2	1.05	1
hsp90b1	1.03	1
pvalb1	1.01	1
alx4b	1.01	1
CABZ01080702.1	1.01	1
ldhba	1	1
prelid3b	1	1
cct3	1	1
junba	0.97	1
phgdh	0.97	1
gtpbp4	0.96	1
rpl3	0.96	0.432
cited4b	0.96	1
krt18b	0.96	1
nme4	0.95	1
slc25a3b	0.94	1
ccni	0.93	1
gpr143	0.93	1
calm1a	0.92	1
atp5fa1	0.91	1
fth1a	0.91	1
ppib	0.91	1
pfn1	0.9	1
si:ch211-137a8.4	0.9	1
col4a1	0.9	1
rps18	0.89	1
hmgb2b	0.89	1
pdia6	0.87	1
sparc	0.85	1
ywhaqb	0.85	1
hsbp1b	0.84	1
mt-nd4	0.84	1
slc25a5	0.84	0.145
eef1a1l1	0.84	0.0661
tpma	0.83	1
ubc	0.82	1
actb2	0.82	1
phyhd1	0.82	1
mdh2	0.81	1
tnni2a.4	0.81	1
mylpfa	0.81	1
jpt2	0.81	1
ctsf	0.8	1
vdac1	0.79	1
gsta.1	0.79	1
apoda.1	0.79	1
calr3b	0.78	1
eif4a1b	0.77	1
fmn2a	0.77	1
rpl15	0.76	1
tuba1b	0.76	1
srsf11	0.76	1
btg1	0.75	1
nsa2	0.75	1
tnnt3b	0.75	1
etfa	0.75	1
rpl8	0.74	1
ahcy	0.74	1
cct5	0.73	1
cct6a	0.73	1
mt-cyb	0.73	1
gnb1a	0.73	1
prdx6	0.73	1
guk1a	0.72	1
rhoac	0.72	1
anxa11b	0.71	1
arpc2	0.71	1
slc7a10a	0.71	1
ap2m1a	0.7	1
rack1	0.7	1
cct2.1	0.7	1
eef2b	0.7	1
gdi2	0.7	1
atp6v1g1	0.7	1
hnrnpa1b	0.69	1
tcp1	0.69	1
cox4i1	0.69	1
prss59.1	0.69	1
cbx5	0.69	1
sod1	0.68	1
zgc:110339	0.68	1
sh3glb1b	0.67	1
socs3b	0.67	1
capza1b	0.67	1
fkbp4	0.67	1
ndufa4l	0.66	1
romo1	0.66	1
hmgb1b	0.66	1
atp6ap2	0.66	1
vamp3	0.66	1
krt17	0.65	1
tpt1	0.65	1
rps3	0.65	1
nap1l1	0.65	1
pgrmc1	0.64	1
ela2l	0.63	1
mylpfb	0.63	1
cox6a1	0.63	1
plscr3b	0.63	1
psma2	0.63	1
nme3	0.63	1
cnbpb	0.62	1
si:ch1073-291c23.2	0.62	1
vdac3	0.61	1
pgm2	0.61	1
rpl4	0.6	1
eif3i	0.6	1
eif3ea	0.6	1
pvalb4	0.6	1
nme2b.2	0.6	1
rpl7a	0.6	1
rplp0	0.6	1
COX5B	0.6	1
pdcd6	0.6	1
msna	0.59	1
eif3d	0.59	1
hsp90ab1	0.59	1
atp5f1c	0.59	1
wdr83os	0.59	1
qki2	0.59	1
tmem11	0.58	1
rpl10a	0.58	1
rsl24d1	0.58	1
psma4	0.58	1
bsg	0.58	1
vps29	0.58	1
sntb2	0.58	1
sdhb	0.57	1
meaf6	0.57	1
mt-nd2	0.57	1
rps6	0.57	1
lamtor2	0.57	1
eif4g1a	0.57	1
rnaset2	0.57	1
slc30a9	0.57	1
eno3	0.56	1
ela2	0.56	1
rps16	0.56	1
adh5	0.56	1
tpi1b	0.56	1
ywhaz	0.56	1
chmp1b	0.56	1
ndufs8a	0.56	1
arpc4l	0.56	1
mrps10	0.56	1
CABZ01048402.2	0.56	1
naca	0.55	1
ppifb	0.55	1
psmd7	0.55	1
ndufs2	0.55	1
GNAZ	0.55	1
ctdsp2	0.55	1
naa10	0.54	1
SERP1	0.54	1
fosab	0.54	1
zgc:56095	0.54	1
rpl13a	0.54	1
eif3ba	0.54	1
prdx2	0.54	1
tnrc6c1	0.54	1
dusp1	0.54	1
nasp	0.54	1
ormdl1	0.54	1
kctd5a	0.53	1
cct7	0.53	1
eif4ebp3	0.53	1
psmb3	0.53	1
homer3b	0.53	1
ssr2	0.53	1
pin4	0.53	1
ube2ib	0.53	1
anxa11a	0.52	1
eif3f	0.52	1
aldoaa	0.52	1
mhc1zba	0.52	1
ddost	0.52	1
rbm25b	0.52	1
rps4x	0.51	1
rpl13	0.51	1
taf12	0.51	1
brk1	0.51	1
fam32a	0.51	1
rabl6b	0.51	1
unm-sa821	0.51	1
gspt1l	0.5	1
eef1g	0.5	1
arpc5b	0.5	1
ube2na	0.5	1
vapb	0.5	1
lbr	0.5	1
atp6ap1b	0.5	1
bloc1s2	0.5	1
ela3l	0.49	1
rps11	0.49	1
cct4	0.49	1
dctn2	0.49	1
tpm3	0.49	1
taf15	0.49	1
gnai1	0.49	1
psmc6	0.49	1
got2b	0.49	1
chd7	0.49	1
eef1b2	0.48	1
aamp	0.48	1
cmtm7	0.48	1
spcs3	0.48	1
rpl18	0.47	1
vdac2	0.47	1
cyc1	0.47	1
cops7a	0.47	1
sh3glb2b	0.47	1
chmp6b	0.47	1
dnaja2b	0.47	1
cmtm6	0.47	1
nudcd3	0.46	1
psmd14	0.46	1
arpc3	0.46	1
eif3s6ip	0.46	1
sumo2b	0.46	1
csnk2a1	0.46	1
glrx3	0.46	1
rhoaa	0.46	1
fntb	0.46	1
trappc2l	0.46	1
snx3	0.46	1
rpf2	0.46	1
rps2	0.45	1
ssr4	0.45	1
kdm6bb	0.44	1
abce1	0.44	1
sap30l	0.44	1
phb	0.44	1
rab5ab	0.43	1
tmem59	0.43	1
hnrnpaba	0.43	1
gabarapb	0.43	1
srp54	0.43	1
pgam1a	0.43	1
rap2c	0.43	1
dnajc7	0.43	1
CABZ01087560.1	0.43	1
creb1a	0.43	1
ino80c	0.43	1
zmat2	0.42	1
eif2s1b	0.42	1
rps5	0.42	1
rpl7	0.42	1
hspa8	0.42	1
znf865	0.42	1
acat1	0.42	1
h3f3d	0.41	1
rps9	0.41	1
rhoca	0.41	1
dnajc1	0.41	1
bin3	0.41	1
eif4ebp1	0.41	1
sinhcafl	0.41	1
mtap	0.4	1
rnf2	0.4	1
atg101	0.4	1
dpysl2b	0.4	1
rpl9	0.39	1
rps8a	0.38	1
rab11ba	0.38	1
stx12	0.38	1
nfkbib	0.37	1
hdgfl2	0.37	1
puf60a	0.37	1
prpsap2	0.36	1
ing3	0.36	1
rpsa	0.33	1
zgc:91910	0.33	1
sypl2a	0.31	1
eif5	0.29	1
herc2	-0.25	1
rgl3a	-0.25	1
slc16a6a	-0.25	1
lrwd1	-0.25	1
vac14	-0.25	1
wasf1	-0.26	1
retreg3	-0.26	1
faim2a	-0.26	1
si:ch73-367f21.4	-0.26	1
ufl1	-0.26	1
ehd3	-0.27	1
CU655961.1	-0.27	1
srpk3	-0.27	1
pcdh1g22	-0.27	1
pcdh1a4	-0.27	1
dars1	-0.27	1
tyw5	-0.27	1
si:ch211-102c2.7	-0.27	1
mtss1	-0.28	1
gcn1	-0.28	1
tfeb	-0.28	1
marcksl1b	-0.29	1
mknk2a	-0.29	1
ttc39c	-0.29	0.038
tbc1d1	-0.29	1
osbpl3b	-0.3	1
si:dkey-200l5.4	-0.3	1
si:dkeyp-75b4.7	-0.3	1
si:dkey-244a7.1	-0.3	1
FP236644.1	-0.3	1
efnb2a	-0.31	1
robo3	-0.31	1
as3mt	-0.31	1
pnpla7b	-0.31	1
capn9	-0.32	1
hmga2	-0.32	0.038
tfap4	-0.33	1
abca1b	-0.33	1
crb3b	-0.33	1
ece1	-0.33	1
pikfyve	-0.33	1
si:dkey-287g12.6	-0.33	1
src	-0.34	1
b4gat1	-0.34	0.227
hdac6	-0.35	1
erf	-0.35	1
rpl36a	-0.36	1
sema4ba	-0.36	1
si:dkey-102m7.3	-0.38	1
pip4k2aa	-0.38	1
zgc:112185	-0.38	1
ufsp2	-0.39	1
fmnl3	-0.39	1
ranbp10	-0.39	1
cptp	-0.4	1
ca5a	-0.4	1
ap2a1	-0.4	1
prr12b	-0.4	1
rbms1a	-0.41	1
tnpo3	-0.43	1
wdr62	-0.43	1
CU104709.1	-0.44	1
zhx3	-0.46	1
errfi1a	-0.46	1
larp4ab	-0.46	1
znf536	-0.46	1
med10	-0.47	1
hsd3b7	-0.47	0.038
pdrg1	-0.47	1
si:dkey-40h20.1	-0.48	0.038
araf	-0.52	1
tmem189	-0.53	1
rpl37.1	-0.54	1
tcf7l1b	-0.55	1
zgc:171772	-0.58	1
kpna3	-0.58	1
si:dkey-151g10.6	-0.6	1
gopc	-0.6	1
pcdh1g9	-0.6	1
ralab	-0.6	1
cirbpa	-0.61	1
gnpda2	-0.61	1
fibpb	-0.61	1
itfg1	-0.61	1
CABZ01044281.1	-0.61	1
si:dkey-71l4.4	-0.61	1
tex2	-0.61	1
arf2a	-0.61	1
ptprsa.1	-0.62	1
arsk	-0.62	1
rfwd3	-0.62	1
zgc:163040.1	-0.62	1
znf106a	-0.62	1
gbp3	-0.62	1
zgc:175107	-0.62	1
tmem131l	-0.63	1
tead3a	-0.64	1
rsrc1	-0.64	1
si:ch211-67e16.4	-0.64	1
g3bp2	-0.64	1
rps28	-0.65	1
tmsb4x	-0.65	1
bdh1	-0.65	1
nav2b	-0.65	1
tmem41b	-0.65	1
mdm2	-0.65	1
arhgap5	-0.65	1
epb41l5	-0.65	1
mafk	-0.65	1
si:ch211-127b6.2	-0.66	0.038
spata7	-0.66	1
snx27b	-0.66	1
tbpl1	-0.66	1
tbl1xr1a	-0.66	1
ppp1r10	-0.67	1
rpl39	-0.67	1
rps21	-0.67	1
im:7136021	-0.67	1
cdc42bpaa	-0.67	1
tmem104	-0.67	1
tsg101a	-0.67	1
eva1a	-0.67	1
MYADM	-0.67	1
uqcrq	-0.68	1
fitm2	-0.68	1
pde10a	-0.68	1
plekha3	-0.68	1
ap3m1	-0.68	1
cdkn1a	-0.69	1
si:ch73-340n8.4	-0.69	1
chmp3	-0.69	1
cbfa2t2	-0.69	1
reep3b	-0.69	1
cdc34a	-0.7	1
mkln1	-0.7	1
plagx	-0.7	1
sema4c	-0.71	1
ets2	-0.72	1
casd1	-0.72	0.257
kdm5c	-0.73	1
TCIM	-0.74	1
si:dkey-154b15.1	-0.74	1
tbc1d15	-0.74	1
tnfaip2a	-0.75	1
lepr	-0.75	1
pip5k1bb	-0.76	1
znf346	-0.76	1
pygo2	-0.76	1
adarb1b	-0.76	1
pof1b	-0.77	1
jam3a	-0.78	0.227
BX682556.3	-0.8	3.49e-05
chd4b	-0.8	1
xpo6	-0.81	1
gab1	-0.81	1
etnk1	-0.83	1
csde1	-0.84	1
CU855930.2	-0.84	0.257
spag7	-0.85	1
tp53	-0.87	1
ppm1k	-0.87	1
atf7ip	-0.87	1
pik3cb	-0.88	1
arglu1b	-0.88	1
igf1rb	-0.88	1
tbxas1	-0.88	1
tspan17	-0.88	1
gulp1a	-0.89	1
slc7a3b	-0.89	1
cflara	-0.9	1
rpl29	-0.93	1
zfhx4	-0.93	1
nav3	-0.94	1
zbtb16a	-0.94	1
ppa2	-0.94	1
si:ch211-161c3.6	-0.95	1
rps29	-0.96	1
trim3b	-0.96	1
cblb	-0.96	1
si:dkey-253d23.3	-0.96	1
adgra3	-0.98	0.257
fstl1b	-1.02	1
rpl38	-1.03	1
ogt.1.1	-1.05	1
rpf1	-1.06	1
hist1h4l	-1.06	0.038
exoc3l1	-1.06	1
ddx3xa	-1.07	1
hdac8.1	-1.09	1
dagla	-1.14	1
pptc7a	-1.16	1
gal3st4	-1.16	1
prickle2b	-1.17	1
slc38a3a	-1.23	1
hsp70l	-1.24	1
oga	-1.28	1
fam102bb	-1.29	1
sec62	-1.29	1
si:ch211-269k10.2	-1.3	1
CR352342.1	-1.35	0.0115
CR383676.2	-1.36	1
si:ch211-209j12.1	-1.37	1
cd99	-1.44	1
CABZ01069162.1	-1.48	0.00141
apodb	-1.69	1
cyt1	-2.21	1

## Sheet: C22
gene	cluster22:avg_logFC	cluster22:p_val_adj
hbbe2	3.13	1.12e-11
hbae3	2.96	3.69e-13
fth1a	2.86	2.19e-09
hbae5	2.7	0.479
hbbe1.3	2.57	2.95e-10
hbbe1.2	2.21	4.11e-09
prdx2	2.21	2.23e-06
hbbe1.1	2.15	9.38e-10
actc1b	2.09	8.64e-16
hbae1.3	2.05	7.01e-11
pvalb1	2	2.78e-15
hbae1.3.1	1.98	2.35e-07
cahz	1.72	0.0174
si:ch211-250g4.3	1.66	0.00844
cxcl8a	1.54	1
tnnt3b	1.49	1.12e-11
rpsa	1.48	2e-11
prss1	1.46	4.38e-10
zgc:56095	1.45	0.000498
pvalb2	1.45	5.71e-13
mylpfa	1.44	3.58e-11
zgc:162730	1.43	1
hbae1.1	1.42	2.57e-08
scpp8	1.41	0.403
rplp0	1.39	1.13e-11
cela1.6	1.37	4.32e-08
rpl3	1.3	8.6e-07
rps2	1.28	1.21e-10
rpl15	1.27	1.05e-08
ppiaa	1.25	1.31e-06
rack1	1.25	1.8e-08
tpt1	1.23	1.1e-09
rpl22l1	1.23	9.43e-06
si:ch73-335l21.4	1.22	1
ctrb1	1.19	9.28e-06
mibp2	1.19	1.34e-07
slc4a1a	1.19	0.216
rps6	1.18	1.85e-06
rps18	1.15	1.05e-06
pfn1	1.13	4.91e-06
rps17	1.13	2.35e-06
rpl9	1.1	2.69e-07
prss59.1	1.09	1.2e-06
eif2s3	1.09	1.72e-07
rps3	1.08	2.04e-06
alas2	1.08	1
cxcl14	1.08	1
hspb1	1.08	1
eef1b2	1.07	1.59e-06
blvrb	1.07	0.0886
timp2b	1.06	1
rpl13	1.04	3.12e-07
rpl5a	1.04	5.48e-05
cxcl18b	1.04	1
caska	1.04	1
rps8a	1.03	1.59e-07
creg1	1.03	0.00465
eef1a1l1	1.03	8.79e-09
rpl13a	1.02	1.15e-07
si:ch211-207c6.2	1.02	0.677
ckma	1.01	3.07e-05
rpl18a	1	1.63e-06
rpl8	1	1.27e-06
rpl6	0.99	3.09e-05
tpma	0.99	4.1e-08
hemgn	0.99	0.0535
rpl7	0.98	1.43e-05
rpl11	0.97	1.59e-06
rps4x	0.97	0.000881
rps9	0.97	1.35e-06
epb41b	0.97	0.0668
sdcbp2	0.97	2.37e-05
rps16	0.95	7.17e-06
rps5	0.95	9.51e-06
vdac2	0.95	0.00144
cct6a	0.94	3.9e-08
angptl4	0.94	0.171
rpl7a	0.93	5.42e-05
txn	0.92	1
eef1g	0.9	4.62e-05
tnni2a.4	0.9	1.78e-07
ccni	0.88	0.000779
zgc:158343	0.88	1
kcnj11l.1	0.88	1
eif3ba	0.87	3.55e-05
rps7	0.86	0.00651
prss59.2	0.86	0.000251
phlda2	0.84	1
rpl10	0.84	0.000191
rps10	0.84	0.000243
rpl10a	0.84	0.00526
slc25a3b	0.83	8.36e-05
rpl23a	0.82	0.00125
atp5pb	0.82	0.000208
epcam	0.81	1
bloc1s6	0.81	0.00357
mylz3	0.81	2.78e-07
id1	0.81	1
cebpb	0.81	1
sqstm1	0.8	1
eif3m	0.8	0.0158
mdh1aa	0.8	0.00415
rps14	0.79	0.000342
rpl30	0.79	0.000377
rps3a	0.79	0.00325
rps11	0.79	0.00221
nt5c2l1	0.79	0.101
cct2.1	0.78	3.05e-05
rpl21	0.77	0.000366
cbx7a	0.77	1
rpl24	0.76	3.43e-05
mmp13a.1	0.76	1
ckmb	0.76	0.004
si:dkey-79d12.5	0.76	1
igfbp1a	0.75	1
jpt1b	0.75	0.404
hnrnpa0l.1	0.74	0.0297
cox4i1	0.74	0.000204
eif3c	0.74	0.00186
ela2l	0.73	0.00109
nsa2	0.73	0.000949
mylpfb	0.73	0.00113
rps27a	0.72	0.00279
med19a	0.71	0.00212
pabpc1a	0.71	0.000479
rps13	0.71	0.0312
cct4	0.71	0.00215
junba	0.7	0.847
rpl12	0.7	0.166
cct5	0.7	0.00156
eef2l2	0.7	0.0261
krt8	0.7	1
socs3a	0.7	1
tagln2	0.7	1
nme2b.2	0.69	0.103
mt-co2	0.69	0.731
eif5b	0.69	1
rpl36	0.69	0.00183
myl1	0.68	0.0315
rpl19	0.68	0.00774
eef2b	0.68	0.0186
ctrl	0.67	0.0315
rwdd1	0.67	0.109
eif3f	0.67	0.0513
nmt1b	0.67	0.216
tmem14ca	0.67	1
krt18a.1	0.66	1
ldhba	0.66	0.000418
pvalb4	0.66	0.00855
rhoac	0.66	0.00671
pgk1	0.66	0.0279
rnd3a	0.66	1
zgc:112160	0.65	0.0163
rpl17	0.65	1
eif4a1b	0.65	0.000177
tmod4	0.65	1
lxn	0.65	0.592
nme2b.1	0.65	0.427
ran	0.65	0.00693
h3f3b.1.1	0.65	0.004
ctsba	0.65	1
fosb	0.64	1
mvp	0.64	1
tspan36	0.63	1
ap2m1a	0.63	0.0259
atp5mc3b	0.62	0.0898
cpeb4b	0.62	0.227
tubb4b	0.61	1
rps23	0.61	0.0835
psmb1	0.61	0.0274
nocta	0.61	0.647
snx3	0.61	0.0113
rpl32	0.6	0.0954
ak1	0.6	0.00395
hspa8	0.6	0.00415
hsp90ab1	0.6	0.00354
ywhabl	0.6	0.0247
hnrnpa0a	0.6	0.0594
rpl34	0.59	1
eif2s1b	0.59	0.911
lgals2b	0.59	0.211
cct3	0.59	0.00775
ybx1	0.59	0.0586
ppp1r14bb	0.59	0.115
smim13	0.59	0.592
rps15	0.58	0.217
rpl4	0.58	0.241
rps12	0.58	1
chmp2a	0.58	0.0288
prdx5	0.58	1
baz2ba	0.58	0.677
snw1	0.58	0.0173
mibp	0.57	1
rps27.1	0.57	0.0699
rpl18	0.57	1
uba52	0.57	0.0494
lmo2	0.57	1
eif3ea	0.57	0.0123
atp5f1b	0.57	0.0106
idh2	0.57	0.0614
rbbp6	0.57	0.234
eif3s6ip	0.56	0.00322
pno1	0.56	0.0333
mpc2	0.56	0.11
suclg1	0.56	0.00113
mdh2	0.55	1
rpl14	0.55	0.207
ela3l	0.55	0.747
eif3ha	0.55	0.0176
rpl35a	0.55	1
mkrn1	0.55	0.00409
eef1db	0.55	0.0973
ncoa4	0.55	0.115
tuba8l	0.55	1
npm1a	0.55	1
anxa2a	0.54	1
naa10	0.54	0.0203
hbegfa	0.54	1
psma8	0.54	0.483
hax1	0.53	0.403
rpl28	0.53	0.251
fthl28	0.53	1
aars1	0.53	0.0603
eif3g	0.53	0.398
eif4ebp3l	0.53	1
blf	0.53	1
ube2l3a	0.53	0.00886
cope	0.53	0.00181
ufc1	0.53	1
hnrnpabb	0.52	0.395
cct7	0.52	0.00341
fosab	0.52	1
mt-co3	0.52	1
bnip3lb	0.52	1
uqcrb	0.52	0.000135
cycsb	0.52	1
adi1	0.51	0.607
pin1	0.51	0.0603
ginm1	0.51	1
jdp2b	0.51	1
cbx5	0.51	0.0418
hspa8b	0.51	1
chchd2	0.51	1
rgcc	0.5	1
bysl	0.5	1
ypel5	0.5	0.186
naca	0.5	0.0422
BX936337.1	0.5	0.00144
tln1	0.5	0.211
chmp5b	0.5	0.771
mrpl34	0.5	1
rab5ab	0.49	0.0318
si:ch211-103n10.5	0.49	1
ube2e1	0.49	0.12
cyc1	0.49	0.292
arhgdia	0.49	0.0483
rsl1d1	0.49	1
khdrbs1a	0.49	0.745
aldocb	0.49	0.309
upf3b	0.49	0.12
SBNO2	0.49	1
rbm4.3	0.49	0.0172
hbp1	0.49	0.0529
aqp1a.1	0.48	1
fkbp2	0.48	1
mrpl12	0.48	1
rab35b	0.48	0.392
emc7	0.48	1
tpd52l2b	0.47	0.0964
gtpbp4	0.47	1
prdx3	0.47	1
gstp1	0.47	1
serf2	0.47	0.0247
rpl23	0.47	1
c1qbp	0.47	1
nap1l1	0.47	1
atraid	0.47	1
sdhb	0.46	0.226
fthl30	0.46	1
myl12.1	0.46	0.318
fabp1b.1	0.46	1
apoda.2	0.46	1
ssr3	0.46	1
myca	0.46	1
tuft1a	0.46	1
h2az2b	0.46	1
fnbp1b.1	0.46	1
uqcrfs1	0.46	0.192
gtf2a2	0.46	1
ppm1ab	0.46	1
prtfdc1	0.46	1
aldh9a1a.1	0.45	0.311
nfkbiab	0.45	1
sec61b	0.45	0.197
rabgap1l	0.45	1
rhag	0.45	1
hdr	0.45	1
kdm6bb	0.45	0.747
nudc	0.45	1
pcna	0.45	1
eif4a1a	0.45	1
crebrf	0.45	1
prdx6	0.45	1
fam168a	0.45	0.175
krtt1c19e	0.44	1
atp2a1	0.44	1
rps24	0.44	1
arl6ip1	0.44	0.436
fthl31	0.44	1
zgc:100918	0.44	0.553
gpx4b	0.44	1
pdia3	0.44	1
nutf2	0.44	1
gpn2	0.44	1
rpl31	0.43	1
cfl1	0.43	1
ak2	0.43	0.0288
nop53	0.43	0.721
abcf1	0.43	1
rps25	0.43	1
fam210b	0.43	0.887
rplp2l	0.43	1
si:ch211-217k17.7	0.43	1
ywhaz	0.43	1
swap70b	0.43	1
snx11	0.43	1
anxa13l	0.43	1
s100a10b	0.42	1
ela2	0.42	1
cox6b1	0.42	1
tp53	0.42	1
tars1	0.42	1
snu13b	0.42	1
rab5if	0.42	1
tex264a	0.42	1
igfbp5a	0.42	1
si:ch211-227m13.1	0.41	1
blcap	0.41	0.226
maff	0.41	1
sat1a.2	0.41	1
TXN	0.41	1
farsa	0.41	1
edf1	0.41	1
chmp4ba	0.41	1
mrpl36	0.41	0.389
vat1	0.41	1
zgc:171480	0.41	0.747
bcl2b	0.41	1
msna	0.4	1
rad23b	0.4	0.406
gapdh	0.4	1
lyz	0.4	1
rpl27	0.4	1
fam53b	0.4	0.101
ctsla	0.4	1
tmem11	0.4	1
alas1	0.4	1
gpx1a	0.4	1
si:ch211-286b5.5	0.4	1
setbp1	0.4	1
ctnnb1	0.4	1
pfdn4	0.4	1
psma6b	0.4	1
psma5	0.4	1
vmp1	0.4	1
rab11ba	0.4	0.258
rmdn3	0.4	1
zgc:111983	0.39	1
rplp1	0.39	1
mlf1	0.39	1
cmbl	0.39	1
srgn	0.39	1
dusp2	0.39	1
psma4	0.39	1
ufm1	0.39	1
ywhag2	0.39	1
dusp1	0.39	1
sf3b2	0.39	1
rbx1	0.39	0.0738
prkacbb	0.39	0.747
tmem134	0.39	1
dis3l2	0.39	1
pdap1a	0.39	1
tuba2	0.39	1
fam3a	0.39	1
CABZ01058650.1	0.39	1
atp5pd	0.38	0.237
eif3k	0.38	0.328
slc25a5	0.38	1
hars	0.38	1
rpl22	0.38	1
sf3a2	0.38	0.226
COX5B	0.38	1
gabarapl2	0.38	1
hyou1	0.38	1
zc3h4	0.38	1
BX005417.1	0.37	1
eif2s2	0.37	1
ddx21	0.37	1
ttn.1	0.37	1
atp1b1a	0.37	0.729
eif3i	0.37	0.328
glrx5	0.37	1
zgc:163057	0.37	1
psmb3	0.37	0.258
smndc1	0.37	1
sdc4	0.37	1
tdh	0.37	1
bccip	0.37	1
tomm5	0.37	1
hspa9	0.37	1
lamtor4	0.37	0.53
fam49a	0.37	1
arl5c	0.37	1
spcs1	0.37	1
dock4b	0.37	1
zgc:136461	0.36	1
anxa11a	0.36	1
anxa1a	0.36	1
irf2	0.36	1
dnaja2a	0.36	1
cox8a	0.36	1
gp1bb	0.36	1
etf1b	0.36	1
hopx	0.36	1
rhocb	0.36	1
baxa.1	0.36	0.211
zgc:153911	0.36	1
alyref	0.36	1
faf2	0.36	1
ankrd46a	0.36	0.973
dram2b	0.36	1
cep350	0.36	1
sh3gl1b	0.36	1
ntan1	0.36	1
dnajc8	0.36	1
slc11a2	0.35	1
uqcrh	0.35	1
FBXO48	0.35	1
krt17	0.35	1
mgst3b	0.35	1
eif3d	0.35	1
faua	0.35	1
atp5f1c	0.35	1
mgst1.2	0.35	1
sult6b1	0.35	1
ube2d2l	0.35	1
smarcd1	0.35	1
nsfl1c	0.35	1
ube2l3b	0.35	1
dpp7	0.35	1
f11r.1	0.35	1
phb	0.35	1
psmd13	0.35	1
smap1	0.35	1
tmem50a	0.35	1
prr14	0.35	1
ppm1k	0.35	1
pea15	0.35	1
ttn.2	0.34	1
hikeshi	0.34	0.34
rpl5b	0.34	1
ddx5	0.34	1
adrb3a	0.34	1
tent5c	0.34	1
tfr1a	0.34	1
manf	0.34	1
ube2v1	0.34	1
antxr2a	0.34	1
stk10	0.34	1
tsr2	0.34	1
znf593	0.34	1
zgc:114188	0.34	1
nop58	0.34	1
cdc73	0.34	1
sf3b5	0.34	1
znf609b	0.34	1
nedd4l	0.34	1
wu:fe05a04	0.34	1
cdk15	0.34	1
necap1	0.34	1
myl12.2	0.33	0.773
uri1	0.33	1
eif2b2	0.33	1
rpl35	0.33	1
tcp1	0.33	0.513
ndufs7	0.33	1
atp6v0e1	0.33	1
atf5b	0.33	1
isg20	0.33	1
ifi45	0.33	1
gnb1a	0.33	1
pa2g4a	0.33	1
pgm1	0.33	1
gamt	0.33	1
ndufs8a	0.33	1
selenos	0.33	1
pip4k2ca	0.33	1
ppm1aa	0.33	1
strn3	0.33	1
bloc1s4	0.33	1
ssb	0.33	1
yipf2	0.33	1
calm3a.1	0.33	1
sod1	0.32	1
ndufb10	0.32	1
cbr1l	0.32	1
romo1	0.32	1
clint1a	0.32	1
idh1	0.32	1
tiparp	0.32	1
si:ch211-153b23.5	0.32	1
nfkbiaa	0.32	1
pmaip1	0.32	1
prelid1a	0.32	1
chordc1a	0.32	1
trmt112	0.32	1
gadd45gip1	0.32	1
lysmd3	0.32	1
ddx3xa	0.32	1
bola1	0.32	1
si:dkey-89b17.4	0.32	1
mad2l2	0.32	1
b4galt6	0.32	1
commd4	0.32	1
slc29a1b	0.31	1
kctd5a	0.31	1
wbp2nl	0.31	1
sdhc	0.31	0.289
akt1s1	0.31	1
serbp1a	0.31	1
pik3ip1	0.31	1
pdia4	0.31	1
capza1b	0.31	1
si:dkey-172h23.2	0.31	1
phb2a	0.31	1
tmem147	0.31	1
rabac1	0.31	1
mycbp	0.31	1
brk1	0.31	1
polr2d	0.31	1
rnf2	0.31	1
dcbld2	0.31	1
crtc1a	0.31	1
spra	0.31	1
zfyve21	0.31	1
myl9b	0.31	1
tpm2	0.3	1
rps19	0.3	1
fosl2	0.3	1
pbdc1	0.3	1
psmd4b	0.3	1
ddx42	0.3	1
si:ch211-288g17.3	0.3	1
mia2	0.3	1
ppa1b	0.3	1
wasb	0.3	1
akap13	0.3	1
vps26a	0.3	1
atp6v1e1a	0.3	1
mast2	0.3	1
pik3r3b	0.3	1
entr1	0.3	1
arl8ba	0.3	1
ptges3b	0.3	1
mid1ip1b	0.3	1
ubap1	0.3	1
smim15	0.3	1
trappc6b	0.3	1
flvcr2b	0.3	1
ndufaf2	0.3	1
slc48a1a	0.3	1
psmd4a	0.3	1
cgrrf1	0.3	1
arih1l	0.3	1
ikzf5	0.3	1
mphosph6	0.3	1
rbms2a	0.3	1
si:dkey-286j15.1	0.3	1
fhl3a	0.3	1
faxdc2	0.29	1
tmsb1	0.29	1
glo1	0.29	1
ppiab	0.29	1
ap2s1	0.29	1
hmbsb	0.29	1
zgc:162944	0.29	1
gtpbp1	0.29	1
cpa5	0.29	1
si:dkey-7j14.6	0.29	1
ddx39ab	0.29	1
tgif1	0.29	1
pbxip1a	0.29	1
ppib	0.29	1
ahcy	0.29	1
tfam	0.29	1
sptb	0.29	1
afdna	0.29	1
churc1	0.29	1
ewsr1b	0.29	1
ddx23	0.29	1
polr2f	0.29	1
rtf1	0.29	1
usp9	0.29	1
rpl7l1	0.29	1
jph1b	0.29	1
coa5	0.29	1
supt3h	0.29	1
smim7	0.29	1
CU234171.1	0.29	1
atp6ap1b	0.29	1
mrpl21	0.29	1
caap1	0.29	1
irf9	0.29	1
slc39a1	0.29	1
crema	0.28	1
ubl7b	0.28	1
ak3	0.28	1
acta1b	0.28	1
arpc3	0.28	1
add3a	0.28	1
snrpd2	0.28	1
cib1	0.28	1
tmem199	0.28	1
aamp	0.28	1
fkbp4	0.28	1
arpc2	0.28	1
kdm4b	0.28	1
hnrnpul1	0.28	1
cish	0.28	1
uqcrc2a	0.28	1
arhgef1b	0.28	1
oser1	0.28	1
tfg	0.28	1
kmt2e	0.28	1
eif5a	0.28	1
ywhabb	0.28	1
ilf3b	0.28	1
slc39a7	0.28	1
tcp11l2	0.28	1
prpsap2	0.28	1
usf1	0.28	1
CABZ01087560.1	0.28	1
nap1l4a	0.28	1
rbm22	0.28	1
dctn5	0.28	1
riok2	0.28	1
C2H1orf35	0.28	1
ppid	0.28	1
rab1bb	0.28	1
slc25a55a	0.28	1
cdkn2aip	0.28	1
brpf3b	0.28	1
atrxl	0.28	1
si:dkey-261j15.2	0.28	1
c1qtnf4	0.28	1
phf12a	0.28	1
nkain1	0.28	1
mafba	0.28	1
stip1	0.27	1
guk1a	0.27	0.34
pa2g4b	0.27	1
h3f3d	0.27	1
eif4ebp3	0.27	1
ola1	0.27	1
cox5aa	0.27	1
atf3	0.27	1
anxa4	0.27	1
rps15a	0.27	1
plscr3b	0.27	1
rhoca	0.27	1
rap1aa	0.27	1
si:ch211-212k18.4	0.27	1
zgc:92242	0.27	1
eif4g2a	0.27	1
ube2d1b	0.27	1
psma2	0.27	1
ndufa6	0.27	1
stat3	0.27	1
klf7b	0.27	1
sumo3b	0.27	1
ccdc59	0.27	1
zfhx3	0.27	1
ostc	0.27	1
pnp5b	0.27	1
mrps16	0.27	1
ubtf	0.27	0.398
smc3	0.27	1
med11	0.27	1
usf1l	0.27	1
nfkbib	0.27	1
got2a	0.27	1
enc1	0.27	1
crip2	0.27	1
zgc:174268	0.27	1
MCUR1	0.27	1
hivep2a	0.27	1
traf4a	0.27	1
fkbp3	0.26	1
rbm24a	0.26	1
mt-nd2	0.26	1
ucp3	0.26	1
tmem256	0.26	1
slc25a39	0.26	1
arl6ip5b	0.26	1
cirbpb	0.26	1
gars1	0.26	1
dohh	0.26	1
tax1bp1b	0.26	1
nupr1b	0.26	1
pim3	0.26	1
igf2bp2b	0.26	1
ikbkg	0.26	1
ndufb2	0.26	1
tcirg1b	0.26	1
nprl3	0.26	1
si:zfos-943e10.1	0.26	1
dnajb1a	0.26	1
rangap1a	0.26	1
myef2	0.26	1
stx6	0.26	1
pdzd11	0.26	1
sde2	0.26	1
fam193a	0.26	1
ahsa1b	0.26	1
tmem33	0.26	1
rbm7	0.26	1
polr3h	0.26	1
tnfaip1	0.26	1
ank3b.1	0.26	1
znf277	0.26	1
ehbp1	0.26	1
adss1	0.26	1
rnf41	0.26	1
irf2bpl	0.26	1
mxd3	0.26	1
lzic	0.26	1
znf330	0.26	1
spsb3a	0.26	1
lrrc47	0.26	1
pinx1	0.25	1
hspa5	0.25	1
coq8aa	0.25	1
klf1	0.25	1
capza1a	0.25	1
fosl1a	0.25	1
golga4	0.25	1
CR926130.2	0.25	1
snrnp70	0.25	1
atp6v1ba	0.25	1
nutf2l	0.25	1
aurkaip1	0.25	1
btf3l4	0.25	1
lamtor3	0.25	1
atp6v1e1b	0.25	1
gpc6a	0.25	1
ubfd1	0.25	1
polr2l	0.25	1
erp44	0.25	1
EPB41L2	0.25	1
gnl2	0.25	1
wasf2	0.25	1
zgc:158803	0.25	1
dhrs1	-0.26	1
ptmaa	-0.26	1
ndrg2	-0.29	1
lbr	-0.31	1
tmem35	-0.31	1
acin1a	-0.34	1
cd81a	-0.36	1
marcksl1b	-0.39	1
etfb	-0.39	1
si:ch73-335m24.2	-0.41	1
cldnk	-0.42	1
gpm6ab	-0.43	1
tmsb4x	-0.45	1
rps29	-0.46	1
elovl1b	-0.47	1
mapk8ip1a	-0.48	1
cd9b	-0.5	1
si:dkey-204f11.64	-0.5	1
mag	-0.51	0.517
fabp3	-0.53	1
rap1b	-0.53	1
si:dkey-164f24.2	-0.53	1
pfn2	-0.56	1
mcl1b	-0.57	1
stmn1b	-0.57	0.538
rpl38	-0.58	1
h1-10	-0.58	1
git1	-0.58	1
tmem125b	-0.62	1
apoeb	-0.63	1
cldn19	-0.63	1
ubl3a	-0.64	1
sinhcafl.1	-0.64	1
ssr1	-0.65	1
C3H17orf75	-0.65	1
zeb2a	-0.68	1
qki2	-0.69	1
lmo7a	-0.69	1
mbpa	-0.7	0.0094
arrdc3a	-0.71	1
itm2ca	-0.72	1
AL928952.1	-0.72	1
elovl7a	-0.72	1
ldlrad4a	-0.74	1
si:ch211-133n4.4	-0.76	0.0104
mcoln1a	-0.76	1
hmgb3a	-0.79	1
timd4	-0.79	0.0162
h2ax1	-0.8	0.86
CABZ01059119.1	-0.8	1
CU104709.1	-0.81	1
CRACD	-0.81	1
jun	-0.82	1
CR383676.2	-0.82	1.67e-10
fa2h	-0.82	1
srgap2	-0.85	1
tpm1	-0.85	0.00267
stag1a	-0.85	1
gadd45ba	-0.86	1
sall1a	-0.86	1
si:ch211-156j16.1	-0.87	4.61e-06
usp54a	-0.87	1
reps1	-0.87	1
clasp2	-0.88	1
CU467822.2	-0.89	1
tefa	-0.91	1
sash1a	-0.92	1
brd9	-0.92	1
si:ch211-222l21.1	-0.94	0.00391
usp54b	-0.94	1
serinc1	-0.95	1
map4k2	-0.95	1
tnrc6c1	-0.96	0.00504
ZNF512B	-0.96	1
map7d3	-0.97	1
flrt2	-0.97	1
aatka	-0.97	1
slc20a2	-0.98	1
MYO1D	-0.99	1
fgfr1a	-1	1
cylda	-1	1
csde1	-1.01	1
txnipa	-1.02	1
ddit4	-1.03	1
myrf	-1.06	0.00256
nr1d2a	-1.07	1
apba1a	-1.07	1
slc44a1b	-1.08	0.000533
atrnl1a	-1.09	1
ppp1r9alb	-1.11	1
ugt8	-1.13	0.0719
ralgapa2	-1.14	1
dag1	-1.14	1
slc1a2b	-1.14	1
si:dkey-85k7.7	-1.19	1
sox10	-1.19	1
CR936442.1	-1.2	1
cdc14ab	-1.21	1
si:dkey-200l5.4	-1.22	0.0206
glula	-1.23	0.00309
CR383676.3	-1.26	0.69
gadd45gb.1	-1.27	1
atp1a1b	-1.28	1
slc38a2	-1.29	0.000113
stx2b	-1.29	1
fam102ab	-1.31	1
arrdc3b	-1.34	0.00111
usp2a	-1.35	1
hsp70.1	-1.75	1

## Sheet: C21
gene	cluster21:avg_logFC	cluster21:p_val_adj
hbae3	4.74	0.0474
hbae1.3.1	4.5	0.0384
hbbe1.1	4.38	0.0572
hbbe1.3	4.34	0.0427
hbbe1.2	4.07	0.471
hbae1.1	4.06	1
hbbe2	4.06	0.777
hbae1.3	3.49	1
hbae5	2.53	1
cahz	2.49	1
fth1a	2.3	0.791
si:ch211-250g4.3	1.99	1
prdx2	1.97	1
tspo	1.68	1
actc1b	1.68	0.0786
blvrb	1.66	1
creg1	1.6	1
scpp8	1.59	1
hsp70.3	1.59	1
alas2	1.59	1
rpl3	1.56	0.252
epcam	1.55	1
zgc:56095	1.54	1
rpl22l1	1.53	1
hemgn	1.52	1
pabpc1a	1.49	0.566
ctrb1	1.48	1
rpl7a	1.46	0.285
tnnt3b	1.45	0.158
rpsa	1.44	0.15
eif3m	1.44	0.114
cela1.6	1.41	1
sncb	1.38	1
pvalb1	1.37	0.87
rps10	1.34	0.162
eif3g	1.31	1
pvalb2	1.3	0.94
rps4x	1.29	0.904
rplp0	1.29	0.0337
rbp4	1.29	1
tnni2a.4	1.28	1
si:ch211-207c6.2	1.28	1
slc4a1a	1.27	1
rpl11	1.26	0.321
eif3ba	1.26	1
slc25a3b	1.26	1
rpl15	1.26	0.0774
mmp13a.1	1.25	1
rps2	1.25	0.439
prss59.1	1.23	1
cct4	1.23	1
cebpb	1.22	1
rpl7	1.21	0.127
tmsb1	1.19	1
rps8a	1.19	1
txn	1.18	1
eef1b2	1.18	1
ywhaqa	1.17	1
gstp1	1.15	1
mcl1a	1.15	1
mt-cyb	1.15	1
eif2s1b	1.14	1
rps5	1.12	1
actb2	1.12	1
eef2l2	1.11	1
zgc:162730	1.1	1
ckma	1.1	1
mylz3	1.1	1
tpt1	1.08	0.62
npm1a	1.07	1
anxa1a	1.06	1
rpl18a	1.06	1
rpl13a	1.06	0.575
rps3	1.06	1
rpl4	1.04	1
rps16	1.04	1
rpl10a	1.03	1
gadd45ga	1.03	1
rpl19	1.02	1
rpl5a	1.02	1
rpl13	1.01	1
eef1a1l1	1.01	1
nt5c2l1	1.01	1
socs3a	1.01	1
ela2l	1	1
ak1	1	1
b2ml	1	1
hsbp1b	0.99	1
cycsb	0.98	1
aldob	0.97	1
epb41b	0.97	1
marcksl1a	0.96	1
eif3c	0.96	1
hsp90aa1.2	0.96	1
si:ch1073-429i10.3	0.95	1
rpl10	0.95	1
actb1	0.95	1
tpma	0.95	1
hspa8	0.95	1
rack1	0.94	1
uqcrh	0.93	1
hsp90b1	0.93	1
rps14	0.92	1
edf1	0.92	1
alas1	0.92	1
atp5mc3a	0.92	1
lsm12b	0.91	1
CT027638.1	0.91	1
lsm12a	0.91	1
ucp2	0.91	1
aqp1a.1	0.9	1
prss59.2	0.9	1
ppiaa	0.89	1
zgc:163057	0.89	1
atp2b1a	0.89	1
taf12	0.89	1
fscn1a	0.89	1
rps6	0.88	1
cct2.1	0.88	1
mt-co2	0.88	1
hsp90ab1	0.88	1
nmt1b	0.88	1
sdcbp2	0.88	1
atp5pd	0.87	1
ccni	0.87	1
eif5b	0.87	1
si:dkey-28b4.7	0.87	1
mdh1aa	0.86	1
lsm7	0.85	1
ctrl	0.85	1
sod1	0.85	1
ela3l	0.85	1
mibp2	0.85	1
snrpb	0.85	1
atp5pb	0.84	1
rps18	0.84	1
BX936337.1	0.83	1
rpl8	0.82	1
glrx5	0.82	1
hmga1a	0.82	1
tmem258	0.82	1
tmod4	0.81	1
eif3k	0.81	1
ing4	0.81	1
glo1	0.8	1
atp5f1b	0.8	1
vdac2	0.8	1
eef1g	0.8	1
UBB	0.8	1
rpl24	0.79	1
ndufb8	0.79	1
rpl35a	0.79	1
cct6a	0.79	1
tax1bp1b	0.79	1
cct7	0.78	1
abcf1	0.78	1
etf1b	0.78	1
ube2d1b	0.78	1
srsf5a	0.77	1
tmem14ca	0.77	1
rpl21	0.76	1
rps3a	0.76	1
eif3d	0.76	1
rps23	0.76	1
uba52	0.75	1
rps7	0.75	1
nop53	0.75	1
lmo2	0.75	1
gdi2	0.75	1
hdlbpa	0.75	1
bccip	0.75	1
bhlhe40	0.75	1
gabarapl2	0.75	1
rtn4a	0.75	1
ola1	0.74	1
cox5ab	0.74	1
hmgb2a	0.74	1
stau2	0.74	1
hnrnpk	0.74	1
cct8	0.73	1
rps12	0.73	1
pno1	0.73	1
tmem256	0.73	1
pnn	0.73	1
ndufb10	0.72	1
gpx1a	0.72	1
sgk1	0.72	1
pdia3	0.72	1
mibp	0.71	1
rps11	0.71	1
eif3ea	0.71	1
tuba8l4	0.71	1
eef2b	0.71	1
rps17	0.71	1
ndufs3	0.71	1
si:ch211-227m13.1	0.7	1
dbi	0.7	1
tcp1	0.7	1
ubb	0.7	1
pvalb4	0.7	1
rps9	0.7	1
hspa5	0.7	1
uqcr10	0.7	1
max	0.7	1
cox6b2	0.69	1
ndufa4l	0.69	1
ap2s1	0.69	1
psmb2	0.69	1
ndufb2	0.69	1
zgc:136461	0.68	1
rpl23	0.68	1
ndufab1a	0.68	1
romo1	0.67	1
selenot1a	0.67	1
taf9	0.67	1
mrps36	0.67	1
mphosph8	0.67	1
bzw1a	0.66	1
selenoj	0.66	1
ddx21	0.66	1
rpl30	0.66	1
rpl6	0.65	1
rpl32	0.65	1
rpl28	0.65	1
farsa	0.65	1
rpl18	0.65	1
ndufa11	0.65	1
clic2	0.64	1
rps19	0.64	1
nap1l1	0.64	1
ywhaba	0.64	1
snx3	0.64	1
ddx3xa	0.64	1
tpd52l2b	0.63	1
rpl12	0.63	1
rpl23a	0.63	1
denr	0.63	1
krt91	0.62	1
slc25a5	0.62	1
higd2a	0.62	1
baz1b	0.62	1
gnb1a	0.62	1
arpc1a	0.62	1
slc11a2	0.61	1
myl12.1	0.61	1
si:ch211-15b10.6	0.61	1
hspd1	0.61	1
ndufa12	0.61	1
psmb4	0.6	1
psma1	0.6	1
txndc9	0.6	1
aars1	0.6	1
fam53b	0.6	1
naca	0.6	1
rnf7	0.6	1
chmp5b	0.6	1
kmt5aa	0.6	1
usp10	0.6	1
polr2d	0.6	1
btg3	0.59	1
npc2	0.59	1
selenof	0.59	1
psmd7	0.59	1
hypk	0.59	1
u2af1	0.59	1
eif2s2	0.58	1
cdc42l	0.58	1
CU694197.1	0.58	1
ndufv2	0.58	1
blcap	0.57	1
rps24	0.57	1
prkab1a	0.57	1
tubb4b	0.57	1
ppp1r14bb	0.57	1
eif5a	0.57	1
taf10	0.57	1
myl1	0.56	1
rpl9	0.56	1
nme2b.2	0.56	1
srp54	0.56	1
chmp2a	0.56	1
syncrip	0.56	1
vma21	0.56	1
si:dkey-100n23.3	0.56	1
gp1bb	0.55	1
trib3	0.55	1
stk35l	0.55	1
kif5ba.1	0.55	1
elovl4a	0.54	1
spcs2	0.54	1
igf2bp3	0.54	1
emc2	0.54	1
mrpl32	0.54	1
scaf1	0.54	1
cct3	0.53	1
rhag	0.53	1
ppt1	0.53	1
tbcb	0.53	1
prps1a	0.53	1
psma5	0.53	1
taf15	0.53	1
gstm.1	0.53	1
psma8	0.53	1
srsf3b	0.53	1
gtpbp4	0.52	1
atp1b1a	0.52	1
nsa2	0.52	1
eif4ebp3l	0.52	1
golgb1	0.52	1
GCA	0.52	1
rpl17	0.51	1
psmd8	0.51	1
cbx5	0.51	1
pfkfb4b	0.51	1
cpsf6	0.51	1
dldh	0.5	1
plscr3b	0.5	1
eif4g1a	0.5	1
h2az2a	0.5	1
yipf4	0.5	1
syf2	0.5	1
psma6a	0.5	1
papola	0.5	1
map1lc3a	0.5	1
mtx2	0.5	1
rpl14	0.49	1
rps27a	0.49	1
si:ch211-212k18.4	0.49	1
eif4bb	0.49	1
ube2d3	0.49	1
phf14	0.49	1
abca1a	0.49	1
ppp6r3	0.49	1
myl12.2	0.48	1
ubc	0.48	1
mylpfa	0.48	1
rnf185	0.48	1
tmem167a	0.48	1
bcas2	0.48	1
vamp3	0.48	1
kars1	0.47	1
ap2m1a	0.47	1
rps27.1	0.47	1
fundc2	0.47	1
dnajb1a	0.47	1
hax1	0.46	1
tcp11l2	0.46	1
txnl4a	0.46	1
prss1	0.45	1
etfa	0.45	1
pim2	0.45	1
ppifb	0.45	1
eif2s3	0.44	1
rhocb	0.44	1
gars1	0.44	1
si:ch211-160o17.4	0.44	1
anxa11a	0.43	1
ubap2b	0.43	1
pam16	0.43	1
zgc:158463	0.42	1
ndufb9	0.42	1
sod2	0.42	1
rnaset2	0.42	1
ube2ia	0.42	1
nudcd3	0.41	1
zgc:77849	0.4	1
TXN	0.4	1
eif3f	0.4	1
pdcd5	0.4	1
vamp2	0.4	1
ctsd	0.39	1
eif3ha	0.39	1
ran	0.39	1
selenou1a	0.39	1
eif4h	0.39	1
gpx4b	0.38	1
clta	0.38	1
psmb7	0.37	1
rps13	0.37	1
rpl22	0.37	1
cdkn1bb	0.35	1
atp5pf	0.35	1
suclg1	0.35	1
spcs1	0.35	1
ndufb4	0.33	1
setb	0.32	1
fam32a	0.32	1
zgc:114188	0.29	1
sec61b	0.26	1
ldhba	0.25	1
ube2ib	-0.3	1
si:dkey-248g15.3	-0.31	1
AP1S2	-0.34	1
nat15	-0.36	1
sox10	-0.39	1
eps8l2	-0.39	1
enpp4	-0.4	1
si:dkeyp-68b7.5	-0.43	1
scn4bb	-0.44	1
ablim1a	-0.45	1
hoxc5a	-0.46	1
nab2	-0.47	0.113
si:ch73-181d5.4	-0.5	1
gfpt1	-0.5	1
rps21	-0.55	1
LO018183.1	-0.55	0.113
sacs	-0.55	1
nova2	-0.55	1
rtn1a	-0.56	1
cdkn1cb	-0.57	1
hmx3a	-0.57	1
gab2	-0.58	0.113
phf21aa	-0.58	1
SAMD5	-0.6	1
hoxa5a	-0.6	1
cinp	-0.61	1
adam19a	-0.62	1
syt14b	-0.62	1
tmem231	-0.63	1
ift140	-0.64	1
ptprfa	-0.64	1
si:dkey-56f14.4	-0.65	1
ptmab	-0.66	1
gpm6aa	-0.66	1
arhgef9b	-0.66	1
hmgn2	-0.67	1
atp8a1	-0.67	1
bnip3la	-0.68	1
mpp3a	-0.71	1
vldlr	-0.71	1
wdr19	-0.72	1
osgn1	-0.72	1
vsnl1a	-0.72	1
gfra1b	-0.74	0.113
st6galnac3	-0.74	1
si:ch211-222k6.2	-0.75	1
nf1a	-0.75	1
hoxc11b	-0.76	1
xab2	-0.76	1
hspa4l	-0.76	1
lrrc8db	-0.76	1
hoxa13b	-0.77	1
nmrk2	-0.77	1
sbno2a	-0.78	1
ddrgk1	-0.78	1
fndc4b	-0.78	1
zgc:152863	-0.79	1
arnt2	-0.79	1
dhodh	-0.8	1
ift27	-0.8	1
phka2	-0.81	1
larp1	-0.81	1
si:dkey-243i1.1	-0.81	1
sf3b4	-0.81	1
ptp4a3a	-0.82	1
kcnj19a	-0.82	0.113
hoxc13a	-0.82	0.113
rif1	-0.82	1
rock2b.1	-0.82	1
mindy2	-0.82	1
rab39bb	-0.82	1
zgc:153115	-0.83	1
erbb4b	-0.83	1
ipcef1	-0.83	1
mhc1zda	-0.83	1
prkar1b	-0.83	1
znf740a	-0.83	1
cirbpa	-0.84	1
acsl1a	-0.84	1
sall4	-0.85	1
metap1	-0.85	1
fzd3b	-0.85	1
si:ch73-109d9.3	-0.85	1
si:ch211-232b12.5	-0.85	1
prickle2b	-0.86	1
zgc:77056	-0.86	1
nrcama	-0.86	1
znf365	-0.86	1
UBL4A	-0.86	1
appl2	-0.86	1
znf1099.1	-0.87	0.113
galnt17	-0.87	1
atrnl1a	-0.87	1
nlgn3a	-0.87	1
bpgm	-0.87	1
coro1b	-0.87	1
aig1	-0.87	1
CABZ01069162.1	-0.88	1
strc1	-0.88	0.113
si:dkeyp-117b11.3	-0.88	0.113
arhgap33	-0.88	1
lrp1bb	-0.88	1
abhd15a	-0.88	1
DOCK4	-0.89	1
dusp6	-0.89	1
prkacaa	-0.9	1
si:ch211-154o6.3	-0.9	1
tmsb4x	-0.91	1
mab21l2	-0.91	1
cpeb4a	-0.91	1
med13a	-0.91	1
BX322530.1	-0.91	1
igsf9ba	-0.91	1
h1-0	-0.92	1
cdh4	-0.92	1
mt-nd4l	-0.93	1
tmie	-0.93	1
zgc:163030	-0.94	1
atp1b2a	-0.94	1
prkag2a	-0.94	1
fgf13a	-0.94	1
si:ch211-13k12.2	-0.95	1
si:ch1073-153i20.4	-0.96	1
hoxb5a	-0.96	1
pip5k1aa	-0.96	1
znf236	-0.96	1
wdr45	-0.96	1
pnrc2	-0.97	1
nr4a1	-0.97	1
pes	-0.97	1
si:ch211-215p11.1.1	-0.97	0.000422
fgf6a	-0.97	1
march8	-0.97	1
pikfyve	-0.97	1
tmem200a	-0.98	1
sash1a	-1	1
zgc:171727	-1	1
slka	-1	1
si:ch211-212g7.6	-1.01	1
madd	-1.01	1
spock1	-1.01	1
ccng1	-1.02	1
si:ch211-69b7.6	-1.02	0.0407
cita	-1.02	1
snx11	-1.02	1
ptprk	-1.02	1
si:ch211-196l7.4	-1.03	1
slc1a4	-1.03	1
fosaa	-1.03	1
osbpl2a	-1.03	1
hoxa4a	-1.04	1
grin2aa	-1.04	0.000422
C25H11orf49	-1.04	0.647
fgf13b	-1.04	1
usp47	-1.04	1
ambra1b	-1.05	1
creb1b	-1.05	1
pcdh1b	-1.05	1
ywhae2	-1.06	1
tenm1	-1.06	1
mindy3	-1.06	1
prpf3	-1.06	1
CR383676.2	-1.07	0.0486
si:ch211-14c7.2	-1.07	1
ptmaa	-1.08	1
cnot8	-1.08	1
prr18	-1.08	1
olfm1b	-1.09	1
csde1	-1.1	1
ralgapa2	-1.1	1
dnpep	-1.1	1
hoxb9a	-1.1	1
ccdc85b	-1.1	1
insra	-1.1	1
unkl	-1.1	1
tsc22d1	-1.11	1
tfap4	-1.11	1
tnrc6c1	-1.11	1
hoxc6a	-1.11	0.647
mdga2a	-1.11	1
ddb2	-1.12	1
si:dkey-16p21.7	-1.12	1
pcdh2ab10	-1.12	1
erbin	-1.13	1
stx1b	-1.13	1
ptpn5	-1.13	1
kctd17	-1.14	1
supt6h	-1.14	1
kif1aa	-1.15	1
si:dkey-46i9.1	-1.16	1
senp2	-1.16	1
brinp2	-1.16	1
nos1	-1.17	1
elavl3	-1.17	1
znf532	-1.17	1
ppardb	-1.17	1
camkvb	-1.17	1
ptprua	-1.17	1
zgc:113263	-1.17	1
per3	-1.19	1
tox3	-1.19	1
ep300b	-1.2	1
anp32e	-1.2	1
zbtb41	-1.2	1
itm2ca	-1.2	1
snap91b	-1.2	1
stxbp1a	-1.21	1
sowahca	-1.21	0.00495
VSTM2B	-1.21	1
man2a2	-1.21	1
gpr75	-1.22	1
ahctf1	-1.22	1
tob1a	-1.23	1
hoxc8a	-1.23	0.000242
unc119.1	-1.23	1
CTBP1	-1.23	1
gpr186	-1.23	1
trarg1a	-1.23	1
lrp1ab	-1.24	1
scrt1a	-1.24	1
si:ch211-26b3.4	-1.24	1
ctbp1	-1.25	1
zswim5	-1.25	1
slc38a2	-1.26	1
atrnl1b	-1.26	1
brd9	-1.26	1
cplx2l	-1.26	1
si:ch211-117c9.5	-1.27	1
cspg5a	-1.27	1
cbarpb	-1.28	0.647
snap25a	-1.28	1
aldh3a2b	-1.3	1
aplp1	-1.3	1
si:ch73-290k24.5	-1.31	1
sorbs2b	-1.33	1
elavl4	-1.35	0.172
waca	-1.35	1
kif26aa	-1.37	0.113
stox2b	-1.37	1
sv2a	-1.37	1
oprl1	-1.37	1
ppp3ca	-1.38	1
syt2a	-1.39	1
pik3r3b	-1.4	1
hoxd12a	-1.41	1
si:dkey-205h13.1	-1.41	1
thrb	-1.42	1
calcrla	-1.43	1
hoxd11a	-1.44	0.113
robo2.1	-1.44	1
cited4a	-1.46	1
ube2e2	-1.46	1
kif26ba	-1.49	1
slc24a4a	-1.5	0.00437
fbxl16	-1.5	1
si:dkey-81l17.6	-1.51	1
ogt.1.1	-1.53	1
nat8l	-1.55	1
CR786577.1	-1.56	1
pcdh17	-1.56	1
zhx2a	-1.57	0.000107
hoxd3a	-1.58	1
oip5-as1	-1.58	1
shisa7b	-1.58	1
camta1b	-1.6	1
kdm1a	-1.64	1
bcor	-1.67	1
hoxc3a	-1.72	1
hoxa9b	-1.72	1
CR383676.3	-1.75	0.753
rab11fip3	-1.75	1
rbfox3a	-1.76	1
tfap2a	-1.78	1
pcdh7b	-1.78	1
xpr1b	-1.79	1
gria2b	-1.8	1
tshz2	-1.85	1
pax2a	-1.85	1
hoxb7a	-1.89	1
mylk4b	-2.08	0.0433
hoxb8a	-2.31	0.0189

## Sheet: C20
gene	cluster20:avg_logFC	cluster20:p_val_adj
hbae3	4.99	0.00234
hbbe2	4.61	0.0147
hbbe1.3	4.14	0.409
hbbe1.1	3.99	0.408
hbae1.3	3.94	1
hbae1.3.1	3.52	1
hbbe1.2	3.51	1
hbae5	3.47	1
hbae1.1	3.45	1
cahz	1.92	1
krt18b	1.71	1
hsp90aa1.2	1.7	1
pvalb1	1.62	0.0329
fth1a	1.49	1
si:ch73-335l21.4	1.45	1
si:ch211-250g4.3	1.43	1
tspo	1.43	1
hsp70.1	1.39	1
ier5	1.35	1
mylpfa	1.34	0.338
marcksl1a	1.3	1
sqstm1	1.29	1
ctrb1	1.26	1
hemgn	1.26	1
pvalb2	1.23	0.343
aldob	1.2	1
tpma	1.2	1
klf6a	1.2	1
mibp2	1.19	0.373
prss1	1.17	1
actc1b	1.17	1
vdac2	1.16	1
cela1.6	1.15	1
mt-co3	1.13	1
krt8	1.08	1
btg1	1.07	1
eif3m	1.06	1
si:ch211-207c6.2	1.05	1
anxa4	1.05	1
ckma	1.04	1
hsp70.3	1.04	1
cbx7a	1.04	1
mt-atp6	1.01	1
mylz3	0.99	1
id3	0.95	1
mvp	0.94	1
glulb	0.93	1
srsf5a	0.92	1
ddit3	0.92	1
tnnt3b	0.91	1
arhgdia	0.91	1
prelid3b	0.89	1
aldoaa	0.88	1
pgk1	0.88	1
epcam	0.87	1
brd2a	0.87	1
cnbpb	0.86	1
mt-co2	0.86	1
itm2ba	0.86	1
rhoab	0.84	1
glo1	0.83	1
lgals2b	0.82	1
eif3ea	0.82	1
prss59.1	0.81	1
mdh1aa	0.81	1
nt5c2l1	0.8	1
rpl22l1	0.79	1
mknk2b	0.79	1
ela2l	0.77	1
eif2s3	0.77	1
hspa5	0.77	1
cdkn1bb	0.76	1
tuba8l4	0.76	1
prss59.2	0.76	1
mych	0.76	1
ap2m1a	0.75	1
cct7	0.75	1
pvalb4	0.73	1
wsb1	0.73	1
eif3ha	0.71	1
socs3b	0.71	1
UBB	0.7	1
pfn1	0.69	1
fabp2	0.68	1
tnni2a.4	0.68	1
mt-nd5	0.68	1
b2ml	0.67	1
fis1	0.67	1
pmaip1	0.66	1
setb	0.65	1
stip1	0.64	1
rnf10	0.64	1
si:ch211-260e23.9	0.64	1
meaf6	0.63	1
tmem256	0.63	1
gadd45ba	0.62	1
ptmaa	0.62	1
dido1	0.62	1
DDX17	0.62	1
gabarapb	0.61	1
mcl1a	0.61	1
bccip	0.6	1
ubc	0.59	1
chac1	0.59	1
pabpn1	0.59	1
cope	0.59	1
anp32b	0.58	1
spcs1	0.58	1
csrnp1b	0.58	1
ppp1r10	0.57	1
krt91	0.57	1
ckmb	0.57	1
tob1b	0.57	1
chmp5b	0.57	1
ranbp1	0.57	1
rpl3	0.56	1
guk1a	0.55	1
edf1	0.55	1
gpx1a	0.55	1
nme2b.2	0.55	1
hspd1	0.55	1
ela2	0.54	1
prelid1a	0.54	1
tomm5	0.54	1
scpep1	0.54	1
anp32a	0.53	1
tmem11	0.53	1
eif3c	0.53	1
si:zfos-1192g2.3	0.53	1
hmgn2	0.52	1
h2ax1	0.52	1
pfdn1	0.52	1
zgc:56064	0.52	1
hspa4a	0.52	1
gstm.1	0.52	1
brdt	0.52	1
top1l	0.51	1
si:rp71-45k5.4	0.51	1
ankrd12	0.5	1
zmat2	0.5	1
pa2g4b	0.5	1
gspt1l	0.5	1
gng5	0.5	1
si:ch211-286o17.1	0.5	1
C9H2orf76	0.5	1
nap1l1	0.49	1
psma2	0.49	1
mtap	0.49	1
commd2	0.49	1
taf7	0.49	1
scpp8	0.48	1
eif3g	0.48	1
ybx1	0.48	1
hsp90ab1	0.48	1
eif4ebp3l	0.48	1
stambpa	0.48	1
ist1	0.48	1
hnrnpa1b	0.47	1
psmd8	0.47	1
snrpb	0.47	1
h2az2a	0.47	1
ufm1	0.47	1
emc10	0.47	1
polr2f	0.47	1
sf3b1	0.47	1
ISCU	0.46	1
ela3l	0.46	1
rack1	0.46	1
sf3a2	0.46	1
ldha	0.46	1
atp5if1b	0.45	1
etf1b	0.45	1
smndc1	0.45	1
smox	0.45	1
cav2	0.45	1
pgrmc1	0.45	1
glrx3	0.45	1
mrps14	0.45	1
bcas2	0.45	1
kif5ba	0.44	1
ska2	0.44	1
rabgap1l	0.43	1
mgst3b	0.43	1
ube2h	0.43	1
ell2	0.43	1
ginm1	0.43	1
kmt2bb	0.43	1
sumo1	0.43	1
vma21	0.43	1
itga1	0.43	1
actb1	0.42	1
psma6b	0.42	1
tsr2	0.42	1
CU929259.1	0.42	1
macroh2a2	0.42	1
eif2s2	0.41	1
ube2na	0.41	1
ptpn2b	0.41	1
tmem189	0.41	1
purba	0.4	1
tcp1	0.4	1
ncoa4	0.4	1
nono	0.4	1
ppp2r3c	0.4	1
fam162a	0.4	1
serbp1a	0.39	1
hspa8	0.39	1
selenou1a	0.39	1
tomm6	0.39	1
hspa4b	0.39	1
btbd10b	0.39	1
hikeshi	0.38	1
rpl7a	0.38	1
parp16	0.38	1
u2af1	0.38	1
romo1	0.37	1
eef1g	0.37	1
ube2l3a	0.37	1
psmd13	0.37	1
lman2	0.36	1
jagn1b	0.36	1
znf395a	0.36	1
psmd6	0.35	1
eef1b2	0.34	1
tpt1	0.34	1
kctd5a	0.32	1
eif3s6ip	0.32	1
rplp0	0.32	1
arl2	0.32	1
rpsa	0.31	1
calm3a	0.3	1
hsbp1b	0.28	1
rpl15	0.27	1
ran	0.26	1
fbxl4	-0.25	1
samd4a	-0.26	1
cep152	-0.26	1
tshz2	-0.27	1
RAP1GAP	-0.27	1
unc45b	-0.27	1
CR855389.1	-0.27	1
spock3	-0.27	1
mettl2a	-0.28	1
mipol1	-0.28	1
rps23	-0.29	1
CABZ01088275.1	-0.29	0.00235
CR759841.1	-0.29	1
pyroxd2	-0.29	1
fzd3a	-0.29	1
zgc:91968	-0.29	1
vti1a	-0.3	1
rps24	-0.31	1
hiat1a	-0.31	1
tp53bp1	-0.31	1
epx	-0.31	1
tsen2	-0.32	1
ubl3b	-0.32	1
iqsec2b	-0.32	1
rplp1	-0.33	1
uba52	-0.33	1
ncalda	-0.33	1
si:dkey-250k15.4	-0.33	1
CABZ01072487.2	-0.33	1
hoxc13b	-0.34	0.533
socs5a	-0.34	1
rps27.1	-0.35	1
ube3b	-0.35	1
slc35b4	-0.35	1
clcn3	-0.35	1
lman2lb	-0.35	1
bloc1s6	-0.36	1
zgc:194989	-0.36	1
rps19	-0.36	1
mgaa	-0.36	1
cox7b	-0.37	1
wu:fb59d01	-0.37	1
BX649411.1	-0.37	1
slc2a15b	-0.37	1
rps27.2	-0.38	1
etv5a	-0.38	1
BX470185.1	-0.38	0.533
mcc	-0.38	1
eef2kmt	-0.38	1
zgc:113336	-0.38	1
hcar1-4	-0.38	1
ess2	-0.38	1
rpl14	-0.39	1
tmsb4x	-0.39	1
rpl23	-0.39	1
FQ378016.1	-0.39	1
herc2	-0.4	1
hpdl	-0.4	0.533
camta2	-0.4	1
lrtm1	-0.4	1
gnpda2	-0.4	1
efcab7	-0.4	1
pip5k1ba	-0.4	1
exosc1	-0.41	1
stx10.1	-0.41	1
zgc:158689	-0.41	1
tia1l	-0.41	1
clul1	-0.41	1
CU104709.1	-0.42	1
glb1l	-0.42	1
acss1	-0.42	1
ddx19	-0.43	1
prrc1	-0.43	1
arsk	-0.43	1
polr1c	-0.43	1
mmp19	-0.44	1
kif26aa	-0.44	1
rpl35	-0.45	1
dock6	-0.45	1
itgb1a	-0.46	1
tmem63ba	-0.46	1
pcnx2	-0.46	1
mpdu1b	-0.46	1
rplp2	-0.47	1
tmed3	-0.47	1
herc1	-0.47	1
si:dkey-253d23.4	-0.47	1
si:ch211-107e6.5	-0.48	1
efna3b	-0.48	1
cox6c	-0.49	1
ppp2r5b	-0.49	1
dnajc5ab	-0.49	1
si:ch211-195b13.1	-0.5	1
wu:fc21g02	-0.5	1
rad50	-0.5	1
als2b	-0.5	1
rpl31	-0.51	1
lrrc8c	-0.51	0.604
sh3pxd2aa	-0.51	1
foxk2	-0.52	1
prnpb	-0.52	1
pmela	-0.52	1
bhlhe41	-0.52	1
map7a	-0.52	1
rcn1	-0.53	1
nid1b	-0.53	1
CABZ01083943.1	-0.53	1
pfn2	-0.53	1
ets2	-0.53	1
rpl34	-0.54	1
rpl22	-0.54	0.0709
rplp2l	-0.54	1
ophn1	-0.54	1
pkp3b	-0.54	1
gnao1a	-0.54	1
smarca2	-0.54	1
itpk1a	-0.55	1
ace	-0.55	1
rhag	-0.56	1
BX005254.4	-0.56	0.0193
rps26	-0.57	1
rps15a	-0.57	0.397
baiap2a	-0.57	1
zgc:114188	-0.57	0.562
rtn3	-0.57	1
pttg1ipb	-0.57	1
zgc:63569	-0.57	1
adprh	-0.57	1
ucp2	-0.58	1
tdh	-0.58	1
rmc1	-0.58	1
megf10	-0.58	1
acsl4b	-0.59	1
slc39a10	-0.59	1
rpl36	-0.6	0.0517
ednrba	-0.6	1
aph1b	-0.6	1
mlpha	-0.6	1
rps25	-0.61	0.0517
csrnp1a	-0.61	1
rab27a	-0.61	1
pitpnaa	-0.61	1
sec61g	-0.62	1
CABZ01085139.1	-0.62	1
itga8	-0.62	1
nupr1a	-0.64	1
rps26l	-0.64	0.487
ndufa2	-0.65	1
pelp1	-0.65	1
sept9a	-0.65	1
pdk2b	-0.66	1
gtdc1	-0.66	1
ak4	-0.66	1
nmt1a	-0.67	1
pcbd1	-0.67	1
BX284638.2	-0.67	1
si:dkey-204f11.64	-0.68	1
exoc6b	-0.68	1
uqcrb	-0.69	1
stard13b	-0.69	1
dctn2	-0.7	1
si:dkey-240n22.6.1	-0.7	1
sptan1	-0.71	1
HACD4	-0.71	1
mtss1	-0.71	1
pah	-0.71	1
tmem243a	-0.71	1
ube2nb	-0.71	1
ank2b	-0.72	1
knop1	-0.73	1
akr7a3	-0.73	1
zgc:153759.1	-0.74	1
si:ch73-22o12.1	-0.74	1
cox7a1	-0.74	1
ccng2	-0.75	1
idh3b	-0.75	1
mt-nd3	-0.76	1
pigf	-0.76	1
pcdh10a	-0.77	1
BX571715.1	-0.77	1
ost4	-0.78	1
zgc:63587	-0.78	1
frmd8	-0.78	1
atp6v0ca	-0.79	1
gabarapa	-0.79	1
rundc3ab	-0.79	1
tatdn3	-0.79	1
mt2	-0.8	1
si:dkey-238d18.4	-0.8	1
si:ch211-166a6.5	-0.81	1
sox10	-0.81	1
irs2b	-0.82	1
nmt2	-0.82	1
stxbp1a	-0.82	1
nr3c1	-0.83	1
BX548011.2	-0.84	1
cdh1	-0.85	1
qdpra	-0.85	1
lig3	-0.85	1
slc38a5b	-0.86	1
cflara	-0.86	0.584
hsf2	-0.86	1
zgc:162698	-0.86	1
ppm1bb	-0.86	1
med10	-0.86	1
slc22a2	-0.87	1
bri3	-0.87	1
mc5ra	-0.87	1
BX649411.2	-0.87	1
pnp5a	-0.88	1
atp11a	-0.88	1
cab39l	-0.89	1
zgc:171772	-0.9	0.033
sra1	-0.9	1
gnal	-0.9	1
rpl36a	-0.92	0.00269
cdo1	-0.92	1
tma7	-0.94	1
si:dkey-286j17.4	-0.94	1
rps21	-0.95	0.0031
rps28	-0.95	0.0079
kcnj13	-0.95	1
stk17a	-0.96	1
dynll1	-0.98	1
csde1	-0.99	1
aqp3a	-0.99	1
CR759918.1	-0.99	0.000527
si:dkey-151g10.6	-1	0.000852
atp5f1e	-1.01	1
rpl37.1	-1.01	0.000852
slc29a1a	-1.03	1
atp5md	-1.05	1
tyrp1a	-1.05	0.117
rab34b	-1.06	1
cox7c	-1.08	1
icn	-1.08	0.0586
tgm1l1	-1.09	1
rpl39	-1.12	0.0041
foxo1a	-1.15	1
slc29a3	-1.15	1
si:ch211-235e9.6	-1.16	1
rpl26	-1.17	1
FP017215.1	-1.18	1
atp5mea	-1.2	1
NDUFB1	-1.3	0.0101
rpl29	-1.33	0.000951
rps29	-1.35	0.000884
si:ch73-389b16.1	-1.35	1
rpl38	-1.37	0.000735
CU468917.1	-1.53	0.0811
mtbl	-2.04	0.00118

[truncated: 19 more sheets: C19, C18, C17, C16, C15, C14, C13, C12, C11, C10, C9, C8, C7, C6, C5, C3, C4, C0, C1]
