# Supplementary material for: A Pilot Single Cell Analysis of the Zebrafish Embryo Cellular Responses to Uropathogenic Escherichia coli Infection
Source: Pathog Immun. 2022 Feb 4;7(1):1–18. doi: 10.20411/pai.v7i1.479 (PMC8843076; doi:10.20411/pai.v7i1.479)
Supplement: Supplemental material 5. Key genes that determine the canonical pathway assignments [file pai-7-1-s05.xls]

## Sheet: C12 IL-6
© 2000-2021 QIAGEN. All rights reserved.
Symbol	Entrez Gene Name	Ensembl	Expr Log Ratio	Expr p-value	Expected	Location	Type(s)	Biomarker Application(s)	Drug(s)	Entrez Gene ID for Human	Entrez Gene ID for Mouse	Entrez Gene ID for Rat
COL1A1	collagen type I alpha 1 chain	ENSDARG00000012405	-1.328	1	Up	Extracellular Space	other	diagnosis	collagenase clostridium histolyticum	1277	12842	29393
FOS	Fos proto-oncogene, AP-1 transcription factor subunit	ENSDARG00000031683	0.374	4.5e-31	Up	Nucleus	transcription regulator	diagnosis,efficacy		2353	14281	314322
HSPB1	heat shock protein family B (small) member 1	ENSDARG00000041065	-0.418	1	Up	Cytoplasm	other	diagnosis,efficacy		3315	15507	24471
JUN	Jun proto-oncogene, AP-1 transcription factor subunit	ENSDARG00000043531	0.443	2.63e-24	Up	Nucleus	transcription regulator	prognosis		3725	16476	24516
MCL1	MCL1 apoptosis regulator, BCL2 family member	ENSDARG00000008363	0.696	4.64e-43	Up	Cytoplasm	transporter	efficacy,prognosis	AMG 176,AMG 397,AZD5991,MIK665	4170	17210	60430
NFKBIA	NFKB inhibitor alpha	ENSDARG00000005481	0.756	1.6e-47	Up	Cytoplasm	transcription regulator			4792	18035	25493

## Sheet: C12 PPAR
© 2000-2021 QIAGEN. All rights reserved.
Symbol	Entrez Gene Name	Ensembl	Expr Log Ratio	Expr p-value	Expected	Location	Type(s)	Biomarker Application(s)	Drug(s)	Entrez Gene ID for Human	Entrez Gene ID for Mouse	Entrez Gene ID for Rat
FOS	Fos proto-oncogene, AP-1 transcription factor subunit	ENSDARG00000031683	0.374	4.5e-31	Down	Nucleus	transcription regulator	diagnosis,efficacy		2353	14281	314322
HSP90AA1	heat shock protein 90 alpha family class A member 1	ENSDARG00000024746	-0.657	0.0122	Down	Cytoplasm	enzyme	safety,unspecified application	alvespimycin,cisplatin,luminespib,retaspimycin,TAS-116	3320	15519	299331
JUN	Jun proto-oncogene, AP-1 transcription factor subunit	ENSDARG00000043531	0.443	2.63e-24	Down	Nucleus	transcription regulator	prognosis		3725	16476	24516
NFKBIA	NFKB inhibitor alpha	ENSDARG00000005481	0.756	1.6e-47	Down	Cytoplasm	transcription regulator			4792	18035	25493
PTGS2	prostaglandin-endoperoxide synthase 2	ENSDARG00000010276	1.073	5.67e-125	Down	Cytoplasm	enzyme	diagnosis,disease progression,efficacy,prognosis,unspecified application	acetaminophen,acetaminophen/aspirin/caffeine,acetaminophen/aspirin/codeine,acetaminophen/butalbital,acetaminophen/butalbital/caffeine,acetaminophen/butalbital/caffeine/codeine,acetaminophen/caffeine/chlorpheniramine/hydrocodone/phenylephrine,acetaminophen/caffeine/dihydrocodeine,acetaminophen/cetirizine/prednisolone,acetaminophen/clemastine/pseudoephedrine,acetaminophen/codeine,acetaminophen/dexb…	5743	19225	29527

## Sheet: C14 Leucocyte extravasation
© 2000-2021 QIAGEN. All rights reserved.
Symbol	Entrez Gene Name	Gene Symbol - human (HUGO / HGNC / Entrez Gene)/Ensembl	Expr Log Ratio	Expr p-value	Expected	Location	Type(s)	Biomarker Application(s)	Drug(s)	Entrez Gene ID for Human	Entrez Gene ID for Mouse	Entrez Gene ID for Rat
ACTC1	actin alpha cardiac muscle 1	ENSDARG00000099197	-1.607	2.11e-72	Up	Cytoplasm	enzyme			70	11464	29275
ACTG1	actin gamma 1	ENSDARG00000037870	-1.259	1.65e-29	Up	Cytoplasm	other	unspecified application		71	11465	287876
CDC42	cell division cycle 42	ENSDARG00000040158	-0.555	4.86e-05	Up	Cytoplasm	enzyme			998
CLDN4	claudin 4	ENSDARG00000009544	-1.661	5.48e-10		Plasma Membrane	transmembrane receptor	diagnosis,efficacy,prognosis,unspecified application		1364	12740	304407
CLDN6	claudin 6	ENSDARG00000043128	-1.089	1		Plasma Membrane	other		ASP1650	9074	54419	287098
CLDN7	claudin 7	ENSDARG00000014047	-0.682	1.38e-08		Plasma Membrane	other	unspecified application		1366	53624	65132
CTNND1	catenin delta 1	ENSDARG00000078233	-0.365	2.14e-06	Up	Nucleus	other			1500	12388	311163
CXCR4	C-X-C motif chemokine receptor 4	ENSDARG00000041959	0.269	3.25e-110	Up	Plasma Membrane	G-protein coupled receptor	diagnosis	[68Ga]pentixafor,balixafortide,BL-8040,burixafor,cladribine/cytarabine/filgrastim/idarubicin/plerixafor,filgrastim/plerixafor,GMI-1359,LY-2510924,mavorixafor,PF-06747143,plerixafor,ulocuplumab,USL311	7852	12767	60628
CYBA	cytochrome b-245 alpha chain	ENSDARG00000018283	-0.265	0.000875	Up	Cytoplasm	enzyme			1535	13057	79129
F11R	F11 receptor	ENSDARG00000017320	-0.643	1.93e-16	Up	Plasma Membrane	other	unspecified application		50848	16456	116479
ITGA4	integrin subunit alpha 4	ENSDARG00000103056	0.258	1.65e-136	Up	Plasma Membrane	transmembrane receptor	efficacy,prognosis	natalizumab,vedolizumab	3676	16401	311144
MMP2	matrix metallopeptidase 2	ENSDARG00000017676	-0.274	0.000365	Up	Extracellular Space	peptidase	diagnosis,disease progression,efficacy,prognosis,response to therapy,unspecified application	marimastat,MMP2 MMP9 inhibitor,prinomastat,rebimastat	4313	17390	81686
MMP9	matrix metallopeptidase 9	ENSDARG00000042816	-1.342	0.000341	Up	Extracellular Space	peptidase	diagnosis,disease progression,efficacy,prognosis,unspecified application	glucosamine,GS-5745,marimastat,MMP2 MMP9 inhibitor,prinomastat,rebimastat	4318	17395	81687
MYL6	myosin light chain 6	ENSDARG00000033738	-0.649	4.95e-05	Up	Cytoplasm	enzyme			4637	17904	685867
RDX	radixin	ENSDARG00000058128	-0.422	1	Up	Cytoplasm	other	unspecified application		5962	19684	315655
RHOA	ras homolog family member A	ENSDARG00000094673	-0.572	1	Up	Cytoplasm	enzyme			387	11848	117273

## Sheet: C14 Rho GDI
© 2000-2021 QIAGEN. All rights reserved.
Symbol	Entrez Gene Name	Gene Symbol - human (HUGO / HGNC / Entrez Gene)/Ensembl	Expr Log Ratio	Expr p-value	Expected	Location	Type(s)	Biomarker Application(s)	Drug(s)	Entrez Gene ID for Human	Entrez Gene ID for Mouse	Entrez Gene ID for Rat
ACTC1	actin alpha cardiac muscle 1	ENSDARG00000099197	-1.607	2.11e-72	Down	Cytoplasm	enzyme			70	11464	29275
ACTG1	actin gamma 1	ENSDARG00000037870	-1.259	1.65e-29	Down	Cytoplasm	other	unspecified application		71	11465	287876
ARHGDIB	Rho GDP dissociation inhibitor beta	ENSDARG00000004034	-0.491	1	Up	Cytoplasm	enzyme	diagnosis		397	11857	362456
ARPC2	actin related protein 23 complex subunit 2	ENSDARG00000075989	-0.542	0.019	Down	Cytoplasm	other			10109	76709	301511
ARPC3	actin related protein 23 complex subunit 3	ENSDARG00000057882	-0.549	1.45e-10	Down	Cytoplasm	other			10094	56378	288669
ARPC4	actin related protein 23 complex subunit 4	ENSDARG00000058225	-0.443	0.031	Down	Cytoplasm	other			10093	68089	297518
ARPC5	actin related protein 23 complex subunit 5	ENSDARG00000019062	-0.278	0.0111	Down	Cytoplasm	other	unspecified application		10092	67771	360854
ARPC1A	actin related protein 23 complex subunit 1A	ENSDARG00000008383	-0.266	0.179	Down	Extracellular Space	other			10552	56443	81824
CDC42	cell division cycle 42	ENSDARG00000040158	-0.555	4.86e-05	Down	Cytoplasm	enzyme			998
CDH1	cadherin 1	ENSDARG00000102750	-0.835	7.15e-13	Down	Plasma Membrane	other	diagnosis,disease progression,efficacy,prognosis		999	12550	83502
GNB1	G protein subunit beta 1	ENSDARG00000104372	-0.275	1		Plasma Membrane	enzyme			2782	14688	24400
ITGA4	integrin subunit alpha 4	ENSDARG00000103056	0.258	1.65e-136	Down	Plasma Membrane	transmembrane receptor	efficacy,prognosis	natalizumab,vedolizumab	3676	16401	311144
MYL1	myosin light chain 1	ENSDARG00000017441	-1.443	7.79e-23	Down	Cytoplasm	other			4632	17901	56781
MYL6	myosin light chain 6	ENSDARG00000033738	-0.649	4.95e-05	Down	Cytoplasm	enzyme			4637	17904	685867
MYL12A	myosin light chain 12A	ENSDARG00000099766	-0.565	2.64e-06	Down	Cytoplasm	other	unspecified application		10627	67938	50685
MYLPF	myosin light chain, phosphorylatable, fast skeletal muscle	ENSDARG00000053254	-1.615	6.1e-25	Down	Cytoplasm	other			29895	17907	24584
PAK2	p21 (RAC1) activated kinase 2	ENSDARG00000068177	-0.256	1	Down	Cytoplasm	kinase			5062	224105	100910732
RDX	radixin	ENSDARG00000058128	-0.422	1	Down	Cytoplasm	other	unspecified application		5962	19684	315655
RHOA	ras homolog family member A	ENSDARG00000094673	-0.572	1	Down	Cytoplasm	enzyme			387	11848	117273
RHOC	ras homolog family member C	ENSDARG00000021309	-0.374	9e-16	Down	Plasma Membrane	enzyme	diagnosis,prognosis		389	11853	295342

## Sheet: C18 Fcgamma
© 2000-2021 QIAGEN. All rights reserved.
Symbol	Entrez Gene Name	Ensembl	Expr Log Ratio	Expr p-value	Expected	Location	Type(s)	Biomarker Application(s)	Drug(s)	Entrez Gene ID for Human	Entrez Gene ID for Mouse	Entrez Gene ID for Rat
ACTC1	actin alpha cardiac muscle 1	ENSDARG00000099197	-1.066	1	Up	Cytoplasm	enzyme			70	11464	29275
ACTG1	actin gamma 1	ENSDARG00000037746	1.053	1.67e-59	Up	Cytoplasm	other	unspecified application		71	11465	287876
ARPC2	actin related protein 23 complex subunit 2	ENSDARG00000075989	0.464	1.09e-19	Up	Cytoplasm	other			10109	76709	301511
ARPC3	actin related protein 23 complex subunit 3	ENSDARG00000057882	0.419	8.25e-06	Up	Cytoplasm	other			10094	56378	288669
ARPC4	actin related protein 23 complex subunit 4	ENSDARG00000054063	0.331	4.94e-05	Up	Cytoplasm	other			10093	68089	297518
ARPC1A	actin related protein 23 complex subunit 1A	ENSDARG00000008383	0.312	6.62e-12	Up	Extracellular Space	other			10552	56443	81824
ARPC1B	actin related protein 23 complex subunit 1B	ENSDARG00000027063	0.494	1	Up	Cytoplasm	other			10095	11867	54227
CDC42	cell division cycle 42	ENSDARG00000040158	0.394	9.51e-27	Up	Cytoplasm	enzyme			998
EZR	ezrin	ENSDARG00000020944	0.541	1.45e-30	Up	Plasma Membrane	other	prognosis		7430	22350	54319
PAK1	p21 (RAC1) activated kinase 1	ENSDARG00000103959	0.535	4.69e-128	Up	Cytoplasm	kinase		K-252	5058	18479	29431

## Sheet: C18 NK cell
© 2000-2021 QIAGEN. All rights reserved.
Symbol	Entrez Gene Name	Ensembl	Expr Log Ratio	Expr p-value	Expected	Location	Type(s)	Biomarker Application(s)	Drug(s)	Entrez Gene ID for Human	Entrez Gene ID for Mouse	Entrez Gene ID for Rat
B2M	beta-2-microglobulin	ENSDARG00000015887	0.304	8.29e-10	Down	Plasma Membrane	transmembrane receptor	disease progression,efficacy,safety,unspecified application	4'-iodo-4'-deoxydoxorubicin	567	12010	24223
CDC42	cell division cycle 42	ENSDARG00000040158	0.394	9.51e-27	Up	Cytoplasm	enzyme			998
COL1A1	collagen type I alpha 1 chain	ENSDARG00000012405	-1.113	1	Down	Extracellular Space	other	diagnosis	collagenase clostridium histolyticum	1277	12842	29393
COL1A2	collagen type I alpha 2 chain	ENSDARG00000020007	-0.854	0.244	Down	Extracellular Space	other		collagenase clostridium histolyticum	1278	12843	84352
HLA-A	major histocompatibility complex, class I, A	ENSDARG00000036588	0.411	3.96e-25	Down	Plasma Membrane	other	efficacy,response to therapy		3105	14963|14964|14972|15006|15007|15013|15015|15018|69717|110557|667977	24973|24974|309603|309607|368153|414779|414783|414790|414792|414793|414819|100364500
HSPA1L	heat shock protein family A (Hsp70) member 1 like	ENSDARG00000029688	-0.349	1	Up	Cytoplasm	other	safety		3305	15482	24963
PAK1	p21 (RAC1) activated kinase 1	ENSDARG00000103959	0.535	4.69e-128	Up	Cytoplasm	kinase		K-252	5058	18479	29431
RAP1B	RAP1B, member of RAS oncogene family	ENSDARG00000008867	0.274	3.16e-15	Up	Cytoplasm	enzyme	unspecified application		5908	215449	171337

## Sheet: C29 EIF2
© 2000-2021 QIAGEN. All rights reserved.
Symbol	Entrez Gene Name	Ensembl	Expr Log Ratio	Expr p-value	Expected	Location	Type(s)	Biomarker Application(s)	Drug(s)	Entrez Gene ID for Human	Entrez Gene ID for Mouse	Entrez Gene ID for Rat
ACTC1	actin alpha cardiac muscle 1	ENSDARG00000099197	-1.329	1		Cytoplasm	enzyme			70	11464	29275
ATF3	activating transcription factor 3	ENSDARG00000007823	-1.134	1	Down	Nucleus	transcription regulator	unspecified application		467	11910	25389
EIF1	eukaryotic translation initiation factor 1	ENSDARG00000012688	-0.452	1		Cytoplasm	translation regulator			10209		500402
EIF5	eukaryotic translation initiation factor 5	ENSDARG00000003681	0.733	1.6e-13		Cytoplasm	translation regulator			1983	217869	56783
EIF2S2	eukaryotic translation initiation factor 2 subunit beta	ENSDARG00000053047	-0.418	1		Cytoplasm	translation regulator			8894	67204	296302
EIF4A1	eukaryotic translation initiation factor 4A1	ENSDARG00000092115	0.421	0.000573		Cytoplasm	translation regulator			1973	13681	287436
HSPA5	heat shock protein family A (Hsp70) member 5	ENSDARG00000103846	0.546	2.18e-07	Down	Cytoplasm	enzyme	efficacy,unspecified application	PAT-SM6	3309	14828	25617
MYC	MYC proto-oncogene, bHLH transcription factor	ENSDARG00000007241	-0.701	1	Down	Nucleus	transcription regulator	diagnosis,efficacy,prognosis,response to therapy,unspecified application	AVI-4126,MYC-targeting siRNA DCR-MYC	4609	17869	24577
PABPC1	poly(A) binding protein cytoplasmic 1	ENSDARG00000021140	-0.462	1		Cytoplasm	translation regulator			26986	18458	171350
PPP1CA	protein phosphatase 1 catalytic subunit alpha	ENSDARG00000003486	0.38	5.93e-05	Up	Cytoplasm	phosphatase			5499	19045	24668
PTBP1	polypyrimidine tract binding protein 1	ENSDARG00000019362	0.332	3.34e-07		Nucleus	enzyme	unspecified application		5725	19205	29497
RAP1B	RAP1B, member of RAS oncogene family	ENSDARG00000008867	0.665	1.24e-11	Up	Cytoplasm	enzyme	unspecified application		5908	215449	171337
RPL3	ribosomal protein L3	ENSDARG00000003599	0.275	1	Up	Nucleus	other		cytarabine/daunorubicin/omacetaxine mepesuccinate,cytarabine/doxorubicin/filgrastim/omacetaxine mepesuccinate,omacetaxine mepesuccinate	6122	27367	300079
RPL12	ribosomal protein L12	ENSDARG00000006691	0.314	0.0778	Up	Nucleus	other			6136	269261	499782|102555453
RPL14	ribosomal protein L14	ENSDARG00000103433	0.323	0.00506	Up	Cytoplasm	other			9045	67115	65043
RPL18	ribosomal protein L18	ENSDARG00000029533	0.252	1	Up	Cytoplasm	other			6141	19899	81766
RPL10A	ribosomal protein L10a	ENSDARG00000042905	0.263	1	Up	Nucleus	other			4736	19896	81729
RPL18A	ribosomal protein L18a	ENSDARG00000025073	0.28	0.129	Up	Cytoplasm	other			6142	76808	290641
Rpl22l1	ribosomal protein L22 like 1	ENSDARG00000010244	0.299	1	Up	Other	other				68028	361923
RPLP2	ribosomal protein lateral stalk subunit P2	ENSDARG00000011201	0.336	0.211	Up	Cytoplasm	other			6181	67186
RPS2	ribosomal protein S2	ENSDARG00000077291	0.343	0.00119		Cytoplasm	other			6187	16898	83789
RPS6	ribosomal protein S6	ENSDARG00000019778	0.273	0.978	Up	Cytoplasm	other	efficacy,response to therapy		6194	20104	29304|100911372
RPS13	ribosomal protein S13	ENSDARG00000036298	0.314	0.0316		Cytoplasm	other			6207	68052
RPS4X	ribosomal protein S4 X-linked	ENSDARG00000014690	0.275	0.503		Cytoplasm	other	diagnosis		6191

## Sheet: C29 Fc Gamma
© 2000-2021 QIAGEN. All rights reserved.
Symbol	Entrez Gene Name	Ensembl	Expr Log Ratio	Expr p-value	Expected	Location	Type(s)	Biomarker Application(s)	Drug(s)	Entrez Gene ID for Human	Entrez Gene ID for Mouse	Entrez Gene ID for Rat
ACTC1	actin alpha cardiac muscle 1	ENSDARG00000099197	-1.329	1	Up	Cytoplasm	enzyme			70	11464	29275
ACTG1	actin gamma 1	ENSDARG00000037870	0.772	3.95e-11	Up	Cytoplasm	other	unspecified application		71	11465	287876
ACTR2	actin related protein 2	ENSDARG00000052438	0.523	3.77e-11	Up	Plasma Membrane	other			10097	66713	289820
ARF6	ADP ribosylation factor 6	ENSDARG00000052928	0.348	7.68e-10	Up	Plasma Membrane	transporter			382	11845	79121
ARPC2	actin related protein 23 complex subunit 2	ENSDARG00000075989	0.887	2.53e-16	Up	Cytoplasm	other			10109	76709	301511
ARPC3	actin related protein 23 complex subunit 3	ENSDARG00000057882	0.567	4.23e-06	Up	Cytoplasm	other			10094	56378	288669
ARPC4	actin related protein 23 complex subunit 4	ENSDARG00000054063	0.437	0.000436	Up	Cytoplasm	other			10093	68089	297518
ARPC5	actin related protein 23 complex subunit 5	ENSDARG00000039142	0.273	0.000153	Up	Cytoplasm	other	unspecified application		10092	67771	360854
ARPC1B	actin related protein 23 complex subunit 1B	ENSDARG00000027063	1.666	5.12e-46	Up	Cytoplasm	other			10095	11867	54227
CDC42	cell division cycle 42	ENSDARG00000040158	0.295	0.0784	Up	Cytoplasm	enzyme			998
LCP2	lymphocyte cytosolic protein 2	ENSDARG00000055955	0.788	1.8e-87	Up	Cytoplasm	other			3937	16822	155918
NCF1	neutrophil cytosolic factor 1	ENSDARG00000033735	0.255	0.00184	Up	Cytoplasm	enzyme	efficacy		653361	17969	114553
PLCG1	phospholipase C gamma 1	ENSDARG00000038442	0.33	4.42e-12	Up	Cytoplasm	enzyme			5335	18803	25738
PRKCB	protein kinase C beta	ENSDARG00000022254	0.302	9.01e-17	Up	Cytoplasm	kinase	diagnosis,efficacy,unspecified application	enzastaurin,ingenol mebutate,MS-553,ruboxistaurin,sotrastaurin	5579	18751	25023
RAC2	Rac family small GTPase 2	ENSDARG00000038010	1.188	3.45e-41	Up	Cytoplasm	enzyme			5880	19354	366957
SYK	spleen associated tyrosine kinase	ENSDARG00000008186	0.451	3.53e-28	Up	Cytoplasm	kinase	efficacy,response to therapy	cerdulatinib,entospletinib,fostamatinib,GSK2646264,HMPL-523,lanraplenib,mivavotinib,R-348,SKI-O-592	6850	20963	25155

## Sheet: C12 LXR
© 2000-2021 QIAGEN. All rights reserved.
Symbol	Entrez Gene Name	Ensembl	Expr Log Ratio	Expr p-value	Expected	Location	Type(s)	Biomarker Application(s)	Drug(s)	Entrez Gene ID for Human	Entrez Gene ID for Mouse	Entrez Gene ID for Rat
APOD	apolipoprotein D	ENSDARG00000057437	1.648	0	Up	Extracellular Space	transporter	safety		347	11815	25239
ARG2	arginase 2	ENSDARG00000039269	-0.44	1	Up	Cytoplasm	enzyme			384	11847	29215
MMP9	matrix metallopeptidase 9	ENSDARG00000042816	-1.309	1	Down	Extracellular Space	peptidase	diagnosis,disease progression,efficacy,prognosis,unspecified application	glucosamine,GS-5745,marimastat,MMP2 MMP9 inhibitor,prinomastat,rebimastat	4318	17395	81687
PTGS2	prostaglandin-endoperoxide synthase 2	ENSDARG00000010276	1.073	5.67e-125	Down	Cytoplasm	enzyme	diagnosis,disease progression,efficacy,prognosis,unspecified application	acetaminophen,acetaminophen/aspirin/caffeine,acetaminophen/aspirin/codeine,acetaminophen/butalbital,acetaminophen/butalbital/caffeine,acetaminophen/butalbital/caffeine/codeine,acetaminophen/caffeine/chlorpheniramine/hydrocodone/phenylephrine,acetaminophen/caffeine/dihydrocodeine,acetaminophen/cetirizine/prednisolone,acetaminophen/clemastine/pseudoephedrine,acetaminophen/codeine,acetaminophen/dexb…	5743	19225	29527
RBP4	retinol binding protein 4	ENSDARG00000101199	-2.042	0.147	Up	Extracellular Space	other	unspecified application		5950	19662	25703
